# Supplementary material for: miR-133a-3p and miR-338-3p shape neural crest derivatives in zebrafish
Source: Life Sci Alliance. 2026 Apr 17;9(7):e202503431. doi: 10.26508/lsa.202503431 (PMC13090132; doi:10.26508/lsa.202503431)
Supplement: Supplementary file 1 [file LSA-2025-03431_TableS1.xlsx]

## Sheet: S1
NAME	GFP+ 16hpf	GFP- 16hpf	GFP+ 28hpf	GFP- 28hpf
dre-let-7b	38.6003	0.129533	0	0
dre-miR-7145	7.72006	0.129533	0	0
dre-miR-193a-5p	15.4401	0.259065	0	0
dre-let-7f	393.723	12.0465	0	0.964569
dre-miR-193b-5p	193.001	8.54916	0	0.701504
dre-miR-122	30.8802	1.55439	0	0
dre-miR-130c-5p	741.125	49.0929	0	3.6829
dre-miR-125b-2-3p	185.281	13.2123	0	1.13994
dre-miR-7132-3p	7.72006	0.777196	0	0
dre-miR-222a-3p	69689	8026.63	79.8284	251.139
dre-miR-460-5p	7.72006	0.906729	0	0
dre-miR-451	331.962	39.3779	0	3.41983
dre-miR-1388-5p	54.0404	7.25383	0	0.263064
dre-miR-124-4-5p	15.4401	2.07252	0	0.175376
dre-miR-23a-3-5p	7.72006	1.16579	0	0
dre-miR-92a-5p	1899.13	292.485	0	12.9778
dre-miR-133a-3p	494.084	87.3051	22.8081	66.4675
dre-let-7e	38.6003	6.99477	0	0.0876881
dre-miR-204-5p	19192.1	3626.66	205.273	167.046
dre-let-7i	169.841	34.5852	0	1.4907
dre-miR-338-3p	7.72006	1.68393	0	0.175376
dre-miR-365	23.1602	5.05178	0	0
dre-miR-338	15.4401	3.36785	0	0.350752
dre-miR-25-5p	100.361	23.4454	0	1.13994
dre-miR-199-5p	6114.28	1434.45	0	27.0956
dre-miR-199-3p	3612.99	905.563	0	29.2878
dre-miR-92a-2-5p	193.001	51.4245	0	2.01683
dre-miR-183-3p	23.1602	6.47664	0	0.263064
dre-miR-141-5p	7.72006	2.20206	0	0
dre-miR-7146-5p	46.3203	14.1191	0	0.350752
dre-miR-214	23.1602	7.25383	0	0
dre-miR-430a-5p	185.281	58.2897	0	0
dre-miR-301b-5p	517.244	165.543	0	4.29671
dre-miR-733	15.4401	5.05178	0	0
dre-miR-16c-3p	563.564	185.361	0	12.2763
dre-miR-27a-5p	633.045	211.786	0	1.22763
dre-miR-2185-5p	185.281	62.0462	0	1.05226
dre-miR-92b-3p	35025.9	11739	376.334	1349.17
dre-miR-96-3p	15.4401	5.31084	0	0
dre-miR-125b-5p	208.442	79.7922	34.2122	9.99644
dre-miR-735-5p	2099.86	821.367	45.6162	27.0079
dre-miR-125b-1-3p	30.8802	12.1761	0	4.91053
dre-let-7a	1598.05	630.436	0	9.99644
dre-let-7c-5p	77.2006	30.5697	0	1.75376
dre-miR-19d-5p	15.4401	6.21757	0	0.0876881
dre-miR-16b	1435.93	594.296	22.8081	4.99822
dre-miR-181a-3-3p	15.4401	6.47664	0	0.613816
dre-miR-15c	579.004	246.371	11.4041	9.64569
dre-let-7h	15.4401	6.60617	0	0
dre-miR-153a-5p	15.4401	6.60617	0	0.0876881
dre-miR-301c-5p	30.8802	13.4714	0	0.175376
dre-miR-27a-3p	7.72006	3.49738	0	0.175376
dre-miR-181c-5p	702.525	321.241	11.4041	87.425
dre-miR-101a	223.882	104.274	0	2.01683
dre-miR-726	7.72006	3.62692	0	0
dre-miR-2188-3p	15.4401	7.38337	0	3.24446
dre-miR-125a	92.6407	45.3365	22.8081	15.4331
dre-miR-199-3-3p	61.7605	30.3107	0	1.05226
dre-miR-9-7-3p	38.6003	19.1708	0	3.15677
dre-miR-462	540.404	268.91	22.8081	3.77059
dre-miR-722	30.8802	15.5439	11.4041	0.263064
dre-miR-92a-3p	232111	119204	672.84	3485.07
dre-miR-125c-5p	46.3203	23.9636	0	7.54117
dre-miR-128-3-5p	7.72006	4.01551	0	0.0876881
dre-miR-221-5p	1088.53	580.566	0	1.22763
dre-miR-200c-3p	15.4401	8.29009	0	0
dre-miR-731	38.6003	20.9843	0	0.263064
dre-miR-222a-5p	13317.1	7393.73	22.8081	28.5863
dre-miR-146b	92.6407	52.4608	0	1.40301
dre-miR-181a-2-3p	2238.82	1277.19	91.2325	49.9822
dre-miR-430a-3p	5.6139e+06	3.27632e+06	8621.47	22522
dre-miR-21	379178	227626	456.162	1214.39
dre-miR-455-5p	54.0404	32.6422	0	0.526128
dre-miR-29a	15.4401	9.32636	0	0
dre-miR-138-5p	108.081	65.9322	0	11.9256
dre-miR-146a	4871.36	3054.12	0	8.15499
dre-miR-212-5p	30.8802	19.689	0	0.43844
dre-miR-181b-5p	19238.4	12799.4	1265.85	1127.76
dre-miR-194a	30.8802	20.5957	0	1.05226
dre-miR-181a-5-3p	586.724	402.199	11.4041	23.5881
dre-miR-132-3p	30.8802	21.632	0	0
dre-miR-30c-3p	108.081	76.0357	22.8081	2.89371
dre-miR-155	100.361	73.5746	0	0.789192
dre-miR-145-5p	7.72006	5.69944	0	0.350752
dre-miR-143	7.72006	5.82897	0	1.31532
dre-miR-140-3p	748.845	567.871	0	12.5394
dre-miR-100-2-3p	23.1602	17.6165	0	1.22763
dre-miR-140-5p	23.1602	17.746	0	0
dre-miR-25-3p	12228.6	9806.79	216.677	216.677
dre-miR-107a-5p	38.6003	30.9583	0	0.0876881
dre-miR-27d	15.4401	12.4351	0	0.175376
dre-miR-182-5p	12267.2	9954.2	171.061	314.712
dre-miR-216b	69.4805	56.7353	0	6.22585
dre-miR-26a-5p	21307.4	17626.9	171.061	383.46
dre-miR-128-3p	23.1602	19.4299	34.2122	0.613816
dre-miR-375	416.883	354.661	0	20.519
dre-miR-454b	13155	11199	0	114.959
dre-miR-430i-5p	23.1602	20.2071	0	0
dre-miR-430a-11-5p	7.72006	6.7357	0	0
dre-miR-430a-12-5p	7.72006	6.7357	0	0
dre-miR-430a-13-5p	7.72006	6.7357	0	0
dre-miR-430a-14-5p	7.72006	6.7357	0	0
dre-miR-430a-15-5p	7.72006	6.7357	0	0
dre-miR-430a-16-5p	7.72006	6.7357	0	0
dre-miR-430a-17-5p	7.72006	6.7357	0	0
dre-miR-430a-4-5p	7.72006	6.7357	0	0
dre-miR-30e-3p	1451.37	1277.32	0	18.9406
dre-miR-456	131.241	119.041	0	2.63064
dre-miR-148	23.1602	21.2434	0	0.263064
dre-miR-30d	4987.16	4578.2	11.4041	81.9006
dre-miR-22a-3p	2640.26	2429.52	11.4041	33.4091
dre-miR-15b-3p	146.681	146.372	0	7.10273
dre-miR-181a-5p	55252.4	55252.4	5873.09	8044.68
dre-miR-142a-5p	23.1602	23.1864	0	0.350752
dre-miR-205-5p	8268.18	8281.16	775.476	123.377
dre-miR-193b-3p	23.1602	24.0931	0	0.263064
dre-miR-27b-3p	38.6003	41.0619	0	0.175376
dre-miR-26a-3p	15.4401	16.4507	0	0.263064
dre-miR-200a-5p	131.241	143.652	0	4.91053
dre-miR-141-3p	30.8802	33.808	0	1.40301
dre-miR-430c-5p	694.805	765.15	0	6.31354
dre-miR-107a-3p	54.0404	60.4918	0	2.01683
dre-miR-2189	7.72006	8.80823	0	0
dre-miR-183-5p	2956.78	3444.79	22.8081	53.4897
dre-miR-455-2-5p	15.4401	18.005	0	0.350752
dre-miR-100-5p	2408.66	2809.31	136.849	35.9521
dre-miR-430b-3p	1.09245e+07	1.31156e+07	45160.1	41248.8
dre-miR-192	1428.21	1720.45	11.4041	29.8139
dre-miR-196b	4091.63	5147.63	22.8081	15.0823
dre-miR-103	208.442	266.19	22.8081	4.47209
dre-let-7g	169.841	219.169	0	0
dre-miR-7148-5p	23.1602	30.5697	0	0.43844
dre-miR-458-3p	54.0404	73.5746	0	1.84145
dre-miR-10b-3p	138.961	190.025	11.4041	5.78741
dre-miR-223	7.72006	10.6217	0	0
dre-miR-9-4-3p	54.0404	75.6471	0	38.232
dre-miR-16a	231.602	325.516	0	2.89371
dre-miR-19c-3p	293.362	413.08	0	4.64747
dre-miR-489	15.4401	22.5387	0	1.31532
dre-miR-196a-3p	46.3203	68.2637	0	1.05226
dre-miR-22b-3p	30.8802	45.5955	0	0.964569
dre-miR-128-5p	7.72006	11.5284	0	0.175376
dre-miR-150	30.8802	46.6318	0	0.613816
dre-miR-724	38.6003	59.326	0	4.73515
dre-miR-130b	177.561	274.868	0	2.01683
dre-miR-30c-5p	1374.17	2180.55	11.4041	25.5172
dre-miR-737-5p	15.4401	24.6112	0	0
dre-miR-124-6-5p	7.72006	12.4351	0	0.43844
dre-miR-20a-3p	69.4805	113.082	0	1.75376
dre-miR-301a	247.042	414.116	0	5.1736
dre-miR-10d-5p	10306.3	17280.7	900.921	759.817
dre-miR-26b	633.045	1088.46	0	15.2577
dre-miR-301c-3p	185.281	326.682	0	4.82284
dre-miR-101b	61.7605	108.937	0	0.263064
dre-miR-130a	15.4401	27.4609	0	0.0876881
dre-let-7j	7.72006	13.86	0	0.0876881
dre-miR-126b-5p	15.4401	27.72	0	0
dre-miR-126a-5p	15.4401	27.8495	0	0
dre-miR-27c-5p	15.4401	28.4972	0	0.350752
dre-miR-26a-2-3p	7.72006	14.3781	0	0.350752
dre-miR-10b-5p	347588	649343	5975.73	8968.3
dre-miR-218a	362.843	693.907	0	10.6103
dre-miR-15b-5p	1289.25	2472.91	22.8081	19.2914
dre-miR-10c-5p	58085.7	111434	741.264	2382.13
dre-miR-15a-5p	30.8802	59.7146	0	0.175376
dre-miR-10a-5p	58695.6	114277	889.517	1213.08
dre-miR-99	30.8802	60.6213	0	13.5916
dre-miR-27c-3p	69.4805	137.305	0	5.78741
dre-miR-34a	23.1602	46.7613	0	0.0876881
dre-miR-7b	15.4401	31.606	0	0
dre-miR-17a-5p	1420.49	2991.3	0	15.4331
dre-miR-17a-3p	7.72006	16.5802	0	0
dre-miR-9-5p	3296.46	7126.37	239.485	390.387
dre-miR-30b	100.361	218.004	0	2.1922
dre-miR-184	6361.33	13889	228.081	264.467
dre-miR-124-5p	69.4805	157.9	0	2.10451
dre-miR-363-3p	386.003	879.268	0	9.38262
dre-miR-16c-5p	316.522	723.829	0	3.85827
dre-miR-30e-5p	3798.27	9020.79	11.4041	111.715
dre-miR-430b-5p	8669.62	20996.5	0	31.5677
dre-miR-23a-3p	23.1602	57.1239	0	0.350752
dre-miR-221-3p	957.287	2364.1	11.4041	10.961
dre-miR-135b-3p	7.72006	19.1708	0	0.263064
dre-miR-133b-5p	7.72006	19.3004	0	0.350752
dre-miR-181a-3p	957.287	2505.29	0	39.9858
dre-miR-206-3p	138.961	377.458	0	1.57838
dre-miR-153c-3p	77.2006	213.081	0	11.1364
dre-miR-196a-5p	1088.53	3058.79	45.6162	14.5562
dre-miR-196c	146.681	435.878	0	2.01683
dre-miR-153b-5p	7.72006	23.1864	0	0.613816
dre-miR-18b-5p	7.72006	23.3159	0	0.0876881
dre-miR-20a-5p	378.283	1172.79	0	5.08591
dre-miR-430c-3p	73788.3	238834	205.273	459.31
dre-miR-153b-3p	69.4805	237.433	0	3.94596
dre-miR-2184	7.72006	26.4247	0	0.526128
dre-miR-24	15.4401	54.7923	45.6162	0
dre-miR-18a	61.7605	221.242	0	1.31532
dre-miR-19b-3p	702.525	2571.61	0	12.6271
dre-miR-363-5p	15.4401	57.7716	0	0.0876881
dre-miR-126a-3p	77.2006	313.987	0	2.10451
dre-miR-196d	23.1602	98.3153	0	0.0876881
dre-miR-200a-3p	77.2006	337.951	11.4041	2.54295
dre-miR-18c	61.7605	271.889	0	1.66607
dre-miR-20b-5p	100.361	442.095	0	2.98139
dre-miR-10c-3p	7.72006	34.7148	0	0.613816
dre-miR-429a	146.681	666.834	0	3.41983
dre-miR-200b-3p	46.3203	235.102	0	1.66607
dre-miR-130c-3p	61.7605	319.169	0	5.26128
dre-miR-124-3p	46.3203	240.801	0	2.63064
dre-miR-96-5p	7.72006	40.2847	0	0.964569
dre-miR-203b-3p	77.2006	412.303	0	15.9592
dre-miR-19a-3p	223.882	1202.97	0	3.59521
dre-miR-19d-3p	77.2006	416.189	0	2.10451
dre-miR-23b	7.72006	43.523	0	0.263064
dre-miR-23b-3p	7.72006	43.523	0	0.263064
dre-miR-135b-5p	30.8802	174.481	0	0.876881
dre-miR-203a-3p	15.4401	90.6729	0	1.84145
dre-miR-725-3p	7.72006	50.3882	0	1.13994
dre-miR-457a	38.6003	269.817	0	0.263064
dre-miR-454a	23.1602	166.579	0	1.22763
dre-miR-10b-2-3p	7.72006	67.4866	0	0
dre-miR-153a-3p	7.72006	69.6886	0	3.6829
dre-miR-93	30.8802	385.878	0	1.75376
dre-miR-219-5p	46.3203	1985.35	102.637	15.7838
dre-miR-144-5p	15.4401	683.933	0	7.19042
