# Supplementary material for: miR-133a-3p and miR-338-3p shape neural crest derivatives in zebrafish
Source: Life Sci Alliance. 2026 Apr 17;9(7):e202503431. doi: 10.26508/lsa.202503431 (PMC13090132; doi:10.26508/lsa.202503431)
Supplement: Supplementary file 2 [file LSA-2025-03431_TableS2.xlsx]

## Sheet: S2
miRNA	Biological Context	Target Gene / Pathway	Functional Role	References
miR-133a	Zebrafish Embryo (48 hpf) / Mouse heart and cerebral cortex	-	Muscle tissue identificattion; Cardiac regeneration	Chen et al, 2005; Wienholds et al, 2005; Lagos-Quintana et al, 2002; Kimmel et al, 2001; Yin et al, 2012b; Ivey & Srivastava, 2010
	Myocardial infarction	Col1a1	Biomarker; Suppresses fibrosis	Boštjančič et al, 2010; Castoldi et al, 2012
	Skeletal muscle	-	Development	Koutsoulidou et al, 2011
	Breast cancer	FSCN1	Tumor suppressor; Expression modulator	Wu et al, 2012
	Mioblastoma and myocardial ischema	circFUT10, circ_nxc1	Silenced by circular RNAs	Li et al, 2018a, 2018b
	Colorectal cancer	CDH3	Regulation of cell proliferation, migration and apoptosis	Sharma et al, 2023
	Development of Posterior Cardiac Tube Segment	RhoA, Cdc42	Retinoic acid signalling, cell proliferation inhibition	Garcia-Padilla et al, 2022
	Renal, Bladder, Prostate, Rhabdomyosarcoma	TAGLN1, PNP	Tumor suppressor; Inhibits proliferation	Rao et al, 2010; He et al, 2011; Yoshino et al, 2011; Kawakami et al, 2012; Kojima et al, 2012
miR-199-2	Zebrafish development (20 hpf)	-	Fin development	Lim et al, 2003; Wienholds et al, 2005
	Squamous cell carcinoma	ITGA3	Inhibits cell migration and invasion	Koshizuka et al, 2017
	Liver cancer	-	Inhibitis EMT	Zhang et al, 2019
	Intervetebral disc cells	MAP3K5	Regulates apoptosis	Wang et al, 2018
miR-338-3p	Nervous system	-	Neuron polyribosomes; Promotes development	Kim et al, 2004; Chen et al, 2013; Howe et al, 2017
	Gastric cancer	ZEB2	Inhibitis EMT	Huang et al, 2015
	Oral cancer	NRP1	Suppresses cell growth	Liu et al, 2015
	Liver cancer	SMO	Inhibits cell invasion	Huang et al, 2011
