# Supplementary material for: miR-133a-3p and miR-338-3p shape neural crest derivatives in zebrafish
Source: Life Sci Alliance. 2026 Apr 17;9(7):e202503431. doi: 10.26508/lsa.202503431 (PMC13090132; doi:10.26508/lsa.202503431)
Supplement: Supplementary file 3 [file LSA-2025-03431_TableS3.xlsx]

## Sheet: S3
miR-133a
Gene Name	Ensembl ID	c+
TNFRSF1B	ENSDARG00000070165	-1.05
si:dkeyp-72h1.1	ENSDARG00000095347	-0.93
slc25a40	ENSDARG00000015856	-0.88
AKAP12 (2 of 2)	ENSDARG00000091792	-0.86
amot	ENSDARG00000078335	-0.85
P2RY2 (1 of 3)	ENSDARG00000063545	-0.84
ELL3	ENSDARG00000038121	-0.82
CABZ01034848.1	ENSDARG00000071253	-0.77
dpf1	ENSDARG00000053548	-0.77
poc1bl	ENSDARG00000012745	-0.76
nfatc1	ENSDARG00000036168	-0.74
FMNL3	ENSDARG00000004372	-0.68
B4GALNT4 (2 of 2)	ENSDARG00000046150	-0.68
gch1	ENSDARG00000070453	-0.66
SI	ENSDARG00000075118	-0.66
ntf3	ENSDARG00000059043	-0.65
tpm3	ENSDARG00000005162	-0.64
kcnk5	ENSDARG00000012390	-0.64
akr1b1	ENSDARG00000006215	-0.64
smarcd1	ENSDARG00000019004	-0.64
cdc42ep1	ENSDARG00000062390	-0.63
ubtd1b	ENSDARG00000079623	-0.63
fam173b	ENSDARG00000033451	-0.62
zgc:153941	ENSDARG00000069376	-0.61
mfsd6b	ENSDARG00000054583	-0.61
ANPEP (4 of 5)	ENSDARG00000036809	-0.6
GALNT2	ENSDARG00000003829	-0.59
WIPF2 (1 of 2)	ENSDARG00000045298	-0.59
XPR1 (2 of 2)	ENSDARG00000029671	-0.59
syt14b	ENSDARG00000001891	-0.58
celf3a	ENSDARG00000034668	-0.58
hps1	ENSDARG00000026170	-0.57
C13H1orf96 (2 of 2)	ENSDARG00000025325	-0.57
CABZ01097761.1	ENSDARG00000086928	-0.57
f11r	ENSDARG00000017320	-0.57
KCNK15	ENSDARG00000077371	-0.56
wu:fd11e11	ENSDARG00000034836	-0.56
alp	ENSDARG00000015546	-0.55
PRR5L	ENSDARG00000029431	-0.55
CU915778.1	ENSDARG00000086717	-0.55
zgc:153901	ENSDARG00000062423	-0.54
C19H7orf46	ENSDARG00000027599	-0.54
htt	ENSDARG00000052866	-0.54
baz2a	ENSDARG00000058676	-0.54
marcksa	ENSDARG00000004049	-0.54
ZC3H12A (1 of 2)	ENSDARG00000005271	-0.54
slc17a6a	ENSDARG00000001127	-0.54
elavl1	ENSDARG00000038695	-0.53
chka	ENSDARG00000041078	-0.53
ccdc85cb	ENSDARG00000079555	-0.53
ankrd44	ENSDARG00000026028	-0.53
bach1	ENSDARG00000002196	-0.53
abcg1	ENSDARG00000063475	-0.52
cyp2k19	ENSDARG00000038367	-0.52
SGSM1 (2 of 2)	ENSDARG00000028857	-0.52
magi2	ENSDARG00000021590	-0.52
gnaia	ENSDARG00000044760	-0.52
rpp40l	ENSDARG00000017605	-0.52
MGRN1 (2 of 3)	ENSDARG00000092519	-0.52
SOLH	ENSDARG00000060600	-0.52
prokr1a	ENSDARG00000074182	-0.52
dct	ENSDARG00000006008	-0.51
SOWAHA (2 of 2)	ENSDARG00000079125	-0.51
nr4a1	ENSDARG00000000796	-0.51
nadl1.2	ENSDARG00000007149	-0.51
foxa2	ENSDARG00000003411	-0.51
sdhc	ENSDARG00000038608	-0.51
sec24d	ENSDARG00000045946	-0.51
tnfsf11	ENSDARG00000068141	-0.51
HTR2C (1 of 2)	ENSDARG00000018228	-0.51
nprl2	ENSDARG00000059613	-0.51
PDCL	ENSDARG00000009480	-0.5
blvrb|zgc:113340	ENSDARG042310|093142	-0.5
pik3cb	ENSDARG00000075253	-0.5
ESM1	ENSDARG00000060189	-0.5
taldo1	ENSDARG00000012256	-0.5
ELFN2 (1 of 2)	ENSDARG00000077893	-0.49
DGUOK (2 of 2)	ENSDARG00000051983	-0.49
dguok	ENSDARG00000075395	-0.49
FAM46D	ENSDARG00000062830	-0.49
KIF20A	ENSDARG00000044491	-0.49
lztfl1	ENSDARG00000041997	-0.49
si:ch73-61d6.3	ENSDARG00000057826	-0.49
klf2a	ENSDARG00000042667	-0.49
slc6a4a	ENSDARG00000061165	-0.49
mafk	ENSDARG00000033709	-0.49
krt8	ENSDARG00000058358	-0.49
MAN2B1	ENSDARG00000001897	-0.49
acadm	ENSDARG00000038900	-0.49
nr2f1a	ENSDARG00000052695	-0.49
MSL2 (2 of 2)	ENSDARG00000038909	-0.48
HMGXB4	ENSDARG00000075783	-0.48
NUP153	ENSDARG00000020323	-0.48
CNTLN	ENSDARG00000033345	-0.48
bbs5	ENSDARG00000039827	-0.48
CABZ01031627.1	ENSDARG00000004445	-0.48
ptbp1a	ENSDARG00000019362	-0.48
zgc:172150	ENSDARG00000088607	-0.48
si:dkeyp-98a7.7	ENSDARG00000088895	-0.48
AL929192.3	ENSDARG00000089516	-0.48
si:ch211-250e5.9	ENSDARG00000089525	-0.48
zgc:172150	ENSDARG00000089594	-0.48
drd4b	ENSDARG00000035820	-0.48
dpm1	ENSDARG00000057011	-0.48
akap17a	ENSDARG00000003384	-0.48
GFRA4 (1 of 2)	ENSDARG00000074582	-0.48
AL929192.2	ENSDARG00000088945	-0.48
MYT1 (1 of 2)	ENSDARG00000089464	-0.48
zgc:172150	ENSDARG00000091430	-0.48
fes	ENSDARG00000011449	-0.48
SUSD5	ENSDARG00000088277	-0.47
si:dkeyp-98a7.3	ENSDARG00000090929	-0.47
ANKDD1A	ENSDARG00000074485	-0.47
ropn1l	ENSDARG00000058370	-0.47
AL929192.1	ENSDARG00000087860	-0.47
pth1a	ENSDARG00000093738	-0.47
si:dkeyp-98a7.9|AL929192.1	ENSDARG087584|087860	-0.47
BX005421.4	ENSDARG00000060655	-0.47
si:ch211-250e5.16	ENSDARG00000078457	-0.47
DLC1	ENSDARG00000079317	-0.47
sept8a	ENSDARG00000032606	-0.47
gpsm1b	ENSDARG00000054874	-0.47
wrap73	ENSDARG00000009557	-0.47
zc3h7b	ENSDARG00000055930	-0.47
arrdc1a	ENSDARG00000068148	-0.47
pck2	ENSDARG00000020956	-0.47
CR848029.1	ENSDARG00000053708	-0.47
ptprt	ENSDARG00000074781	-0.46
EXD2	ENSDARG00000016117	-0.46
zdhhc14	ENSDARG00000037069	-0.46
trit1	ENSDARG00000032876	-0.46
bpnt1	ENSDARG00000043684	-0.46
snx5	ENSDARG00000020442	-0.46
SLC6A1 (2 of 2)	ENSDARG00000045944	-0.46
RAC1 (6 of 6)	ENSDARG00000054649	-0.46
EXOC3L2 (1 of 2)	ENSDARG00000030782	-0.46
ptprz1a	ENSDARG00000051814	-0.46
RB1CC1	ENSDARG00000076559	-0.46
cldn11a	ENSDARG00000020031	-0.46
gpr137c	ENSDARG00000045289	-0.46
agbl5	ENSDARG00000045900	-0.46
fam46bb	ENSDARG00000011797	-0.46
nfkbiaa	ENSDARG00000005481	-0.46
BX936415.2	ENSDARG00000040703	-0.46
CABZ01051991.1	ENSDARG00000088852	-0.45
SYDE1	ENSDARG00000077440	-0.45
plcg2	ENSDARG00000068763	-0.45
sec61b	ENSDARG00000076568	-0.45
ap1s2	ENSDARG00000058504	-0.45
pddc1	ENSDARG00000053609	-0.45
dclre1a	ENSDARG00000053776	-0.45
CU183952.1	ENSDARG00000059348	-0.45
TMEM123	ENSDARG00000095674	-0.45
ndfip1	ENSDARG00000013979	-0.45
SLC41A2 (1 of 2)	ENSDARG00000073881	-0.45
BX927290.1	ENSDARG00000087338	-0.45
uck2a	ENSDARG00000006074	-0.45
fynrk	ENSDARG00000027807	-0.45
DTX3	ENSDARG00000025766	-0.45
zic3	ENSDARG00000071497	-0.45
BX088691.2	ENSDARG00000011897	-0.45
tbck	ENSDARG00000013667	-0.45
myt1	ENSDARG00000074030	-0.45
CERCAM	ENSDARG00000079049	-0.45
syngr1a	ENSDARG00000002564	-0.44
clcn2	ENSDARG00000062427	-0.44
CU467888.2	ENSDARG00000077826	-0.44
BAALC (1 of 2)	ENSDARG00000089549	-0.44
MAP3K15 (1 of 2)	ENSDARG00000013310	-0.44
LEPREL4	ENSDARG00000057946	-0.44
minpp1a	ENSDARG00000057058	-0.44
gdpd3	ENSDARG00000074466	-0.44
GLRA3	ENSDARG00000011066	-0.44
zbtb1	ENSDARG00000023040	-0.44
SAMD9	ENSDARG00000074664	-0.44
col5a3a	ENSDARG00000077739	-0.44
gnaq	ENSDARG00000011487	-0.44
C10H5orf44	ENSDARG00000033768	-0.44
slc38a6	ENSDARG00000054312	-0.44
snrk	ENSDARG00000070832	-0.44
C6H1orf74	ENSDARG00000017657	-0.44
rerea	ENSDARG00000077353	-0.44
bicc1b	ENSDARG00000070497	-0.43
shroom4	ENSDARG00000079900	-0.43
hnrnpd	ENSDARG00000059246	-0.43
arhgdia	ENSDARG00000043795	-0.43
C10H9orf167 (4 of 4)	ENSDARG00000010145	-0.43
slc4a1b	ENSDARG00000024560	-0.43
idh1	ENSDARG00000025375	-0.43
SLC22A23 (2 of 2)	ENSDARG00000079638	-0.43
GULP1 (2 of 2)	ENSDARG00000057833	-0.43
ift20	ENSDARG00000040556	-0.43
spata18	ENSDARG00000052343	-0.43
grk7a	ENSDARG00000020602	-0.43
prkci	ENSDARG00000021225	-0.43
homez	ENSDARG00000054304	-0.43
NF1 (1 of 2)	ENSDARG00000012982	-0.43
ppp2ca	ENSDARG00000030224	-0.43
SLC19A2	ENSDARG00000059712	-0.43
flvcr1	ENSDARG00000031587	-0.43
gbx2	ENSDARG00000002933	-0.42
edem1	ENSDARG00000025094	-0.42
si:dkey-200l5.4	ENSDARG00000095294	-0.42
si:dkey-269g4.4	ENSDARG00000074184	-0.42
c1qtnf3	ENSDARG00000057435	-0.42
pla2g6	ENSDARG00000060921	-0.42
TMEM222 (2 of 2)	ENSDARG00000069589	-0.42
pvrl3l	ENSDARG00000006604	-0.42
clta	ENSDARG00000045618	-0.42
si:ch211-195h23.3	ENSDARG00000068431	-0.42
cdcp2	ENSDARG00000075866	-0.42
SDK1 (2 of 2)	ENSDARG00000062854	-0.42
si:ch211-191i18.4	ENSDARG00000095328	-0.42
fbxw2	ENSDARG00000009745	-0.42
PLXDC2 (2 of 2)	ENSDARG00000077219	-0.42
SV2B (1 of 3)	ENSDARG00000060711	-0.42
C9orf16	ENSDARG00000086753	-0.42
sv2b	ENSDARG00000090540	-0.42
mapk11	ENSDARG00000045836	-0.42
m17	ENSDARG00000035435	-0.42
mpp2a	ENSDARG00000053453	-0.42
CABZ01063402.1	ENSDARG00000078758	-0.42
fam63a	ENSDARG00000004866	-0.42
pex3	ENSDARG00000013973	-0.42
ppox	ENSDARG00000025200	-0.42
CR388163.2	ENSDARG00000074526	-0.42
cnot10	ENSDARG00000058528	-0.42
cxcl12b	ENSDARG00000055100	-0.41
si:dkey-114c15.7	ENSDARG00000089271	-0.41
TCOF1 (3 of 3)	ENSDARG00000069595	-0.41
si:ch211-210c8.6	ENSDARG00000017811	-0.41
im:7151068	ENSDARG00000089862	-0.41
PEA15	ENSDARG00000079771	-0.41
ern2	ENSDARG00000058475	-0.41
si:ch1073-160m15.1	ENSDARG00000094390	-0.41
SLC22A16	ENSDARG00000015869	-0.41
cnpy1	ENSDARG00000003757	-0.41
psmd13	ENSDARG00000016239	-0.41
btg1	ENSDARG00000027249	-0.41
CABZ01079045.1	ENSDARG00000042794	-0.41
ildr2	ENSDARG00000014180	-0.41
ing1	ENSDARG00000019116	-0.41
narf	ENSDARG00000024184	-0.41
NARF (2 of 2)	ENSDARG00000071319	-0.41
klf7a	ENSDARG00000073857	-0.41
ypel2a	ENSDARG00000077224	-0.41
bin2b	ENSDARG00000010255	-0.41
TMEM114	ENSDARG00000038089	-0.41
adam11	ENSDARG00000079204	-0.41
ULK1 (2 of 3)	ENSDARG00000092344	-0.41
rasa1b	ENSDARG00000073665	-0.41
PIK3C2A	ENSDARG00000060841	-0.41
PPP2R2D	ENSDARG00000078044	-0.41
slc7a6	ENSDARG00000054423	-0.41
slc27a4	ENSDARG00000017047	-0.41
alg8	ENSDARG00000044627	-0.41
si:ch211-14k19.7|si:ch211-14k19.8|si:ch211-14k19.6	ENSDARG088975|092972|093053	-0.41
CAMSAP2 (2 of 2)	ENSDARG00000059965	-0.41
tmem104	ENSDARG00000088560	-0.41
neurla	ENSDARG00000069438	-0.4
MYO1D	ENSDARG00000036863	-0.4
elfn1	ENSDARG00000074372	-0.4
chmp3	ENSDARG00000038064	-0.4
ret1	ENSDARG00000055305	-0.4
B4GALNT3 (3 of 3)	ENSDARG00000078749	-0.4
inaa	ENSDARG00000011862	-0.4
LCA5	ENSDARG00000076153	-0.4
FAM107A	ENSDARG00000086300	-0.4
CU464205.2	ENSDARG00000088331	-0.4
epha7	ENSDARG00000004635	-0.4
pob	ENSDARG00000020607	-0.4
tp53i11a	ENSDARG00000069430	-0.4
AL954137.2	ENSDARG00000076532	-0.4
sult2st3	ENSDARG00000028367	-0.4
drd3	ENSDARG00000032131	-0.4
cdh5	ENSDARG00000075549	-0.4
SHISA9 (1 of 2)	ENSDARG00000052642	-0.4
ppp2cb	ENSDARG00000053020	-0.4
KIAA1644 (2 of 2)	ENSDARG00000067710	-0.4
cdk5r1b	ENSDARG00000045087	-0.4
dctn5	ENSDARG00000003573	-0.4
SLC35A3 (2 of 2)	ENSDARG00000020981	-0.4
atp1a1	ENSDARG00000002791	-0.4
dolpp1	ENSDARG00000036915	-0.4
bgnb	ENSDARG00000002945	-0.39
foxc1a	ENSDARG00000091481	-0.39
tmx4	ENSDARG00000053942	-0.39
RGL3 (2 of 2)	ENSDARG00000022185	-0.39
srsf4	ENSDARG00000090077	-0.39
glulb	ENSDARG00000017339	-0.39
dyrk1ab	ENSDARG00000023814	-0.39
PTDSS1 (2 of 2)	ENSDARG00000036114	-0.39
SLC6A1 (1 of 2)	ENSDARG00000039647	-0.39
fxyd6	ENSDARG00000095094	-0.39
ZBTB46	ENSDARG00000078191	-0.39
ezh2	ENSDARG00000010571	-0.39
slc17a5	ENSDARG00000055190	-0.39
aldh3b1	ENSDARG00000013839	-0.39
pdgfab	ENSDARG00000058424	-0.39
ppm1e	ENSDARG00000026499	-0.39
DDO (2 of 2)	ENSDARG00000079664	-0.38
ankrd12	ENSDARG00000052419	-0.38
lamb2l	ENSDARG00000033950	-0.38
glt8d1	ENSDARG00000040157	-0.38
ptpn4a	ENSDARG00000000631	-0.38
adcy1a	ENSDARG00000068890	-0.38
ZFP91	ENSDARG00000079631	-0.38
RPS6KA2	ENSDARG00000028469	-0.38
NSMCE2	ENSDARG00000076379	-0.38
DNAI1 (1 of 2)	ENSDARG00000038788	-0.38
GNA15 (2 of 3)	ENSDARG00000056654	-0.38
sec61al2	ENSDARG00000005675	-0.38
MAPK8IP1 (1 of 2)	ENSDARG00000090326	-0.38
SLC17A3	ENSDARG00000086739	-0.38
ppp1r14ab	ENSDARG00000017710	-0.38
FAM176A (2 of 2)	ENSDARG00000067927	-0.38
KCNJ14	ENSDARG00000075914	-0.38
METTL22	ENSDARG00000077863	-0.38
chac2	ENSDARG00000055078	-0.38
BAHD1 (1 of 2)	ENSDARG00000086789	-0.38
TMC2 (2 of 2)	ENSDARG00000033104	-0.38
FP312971.1	ENSDARG00000042558	-0.38
sfmbt2	ENSDARG00000045519	-0.38
med4	ENSDARG00000041503	-0.38
pigu	ENSDARG00000075530	-0.38
sox4a	ENSDARG00000004588	-0.37
tmem30ab	ENSDARG00000043555	-0.37
CABZ01087549.1	ENSDARG00000059134	-0.37
wu:fe36b12	ENSDARG00000077468	-0.37
cnnm4|si:ch211-255a21.3	ENSDARG074309|092541	-0.37
TRAF3IP3	ENSDARG00000086708	-0.37
dclk1	ENSDARG00000018856	-0.37
PPAPDC3 (2 of 2)	ENSDARG00000052033	-0.37
TXNRD2 (1 of 2)|txnrd2	ENSDARG075923|094470	-0.37
CR381673.2	ENSDARG00000076336	-0.37
ENGASE	ENSDARG00000010035	-0.37
negr1	ENSDARG00000021607	-0.37
PPP6R2 (2 of 2)	ENSDARG00000069654	-0.37
slc39a7	ENSDARG00000036388	-0.37
KCNQ2 (2 of 3)	ENSDARG00000091130	-0.37
spred2b	ENSDARG00000008372	-0.37
AXL (1 of 2)	ENSDARG00000088884	-0.37
tmem37	ENSDARG00000059305	-0.37
rgs7	ENSDARG00000016584	-0.37
IQSEC2	ENSDARG00000077709	-0.37
CNGB1 (2 of 2)	ENSDARG00000042107	-0.37
FCF1	ENSDARG00000041373	-0.36
mllt10	ENSDARG00000045401	-0.36
nrn1la	ENSDARG00000069368	-0.36
fam101a	ENSDARG00000023484	-0.36
btc	ENSDARG00000063625	-0.36
tgif1	ENSDARG00000059337	-0.36
onecutl	ENSDARG00000040253	-0.36
klf5b	ENSDARG00000062106	-0.36
dbnlb	ENSDARG00000016016	-0.36
six3a	ENSDARG00000058008	-0.36
lck	ENSDARG00000059282	-0.36
pik3ip1	ENSDARG00000003281	-0.36
si:ch73-92e7.3	ENSDARG00000092605	-0.36
smtna	ENSDARG00000074652	-0.36
eltd1	ENSDARG00000013653	-0.36
lima1	ENSDARG00000074020	-0.36
slc4a11	ENSDARG00000075532	-0.36
si:dkey-126g1.9	ENSDARG00000093702	-0.36
CABZ01044969.1	ENSDARG00000075227	-0.36
celf4	ENSDARG00000070045	-0.35
zgc:113184	ENSDARG00000059396	-0.35
si:dkeyp-51f11.3	ENSDARG00000094414	-0.35
ANGPTL4	ENSDARG00000035859	-0.35
RPS6KA5	ENSDARG00000060551	-0.35
si:ch211-140b10.6	ENSDARG00000045342	-0.35
hsdl2	ENSDARG00000002523	-0.35
si:ch211-67e16.3	ENSDARG00000078193	-0.35
zgc:56064	ENSDARG00000053404	-0.35
MEGF9 (2 of 2)	ENSDARG00000035471	-0.35
gramd1a	ENSDARG00000076689	-0.35
hapln1b	ENSDARG00000068516	-0.35
SLC25A23 (2 of 2)	ENSDARG00000005690	-0.35
prss35	ENSDARG00000017213	-0.35
ergic2	ENSDARG00000051936	-0.35
senp3b|eif4a1a	ENSDARG056741|092115	-0.35
BX323087.1	ENSDARG00000075779	-0.35
ugt2b5	ENSDARG00000091797	-0.35
adcy6a	ENSDARG00000061445	-0.35
eif4eb	ENSDARG00000013274	-0.35
cilp	ENSDARG00000053362	-0.34
bbc3	ENSDARG00000069282	-0.34
hic1	ENSDARG00000055493	-0.34
ccnb1	ENSDARG00000051923	-0.34
spns3	ENSDARG00000035459	-0.34
tpd52	ENSDARG00000061713	-0.34
BAHCC1	ENSDARG00000080009	-0.34
UGT2A3 (7 of 15)	ENSDARG00000090488	-0.34
MAGI3 (2 of 2)	ENSDARG00000025974	-0.34
tspan11	ENSDARG00000001781	-0.34
pgm2	ENSDARG00000018178	-0.34
pip5k2	ENSDARG00000031020	-0.34
osr1	ENSDARG00000014091	-0.34
tbc1d2b	ENSDARG00000061986	-0.34
si:dkey-9i23.11	ENSDARG00000094133	-0.34
zgc:114045	ENSDARG00000069334	-0.34
slc25a22	ENSDARG00000020893	-0.34
tppp3	ENSDARG00000030463	-0.34
ical1	ENSDARG00000057688	-0.34
msh2	ENSDARG00000018022	-0.34
akap9	ENSDARG00000079610	-0.34
dok6	ENSDARG00000063032	-0.34
slc35d2	ENSDARG00000089837	-0.34
cox5ab	ENSDARG00000018119	-0.34
TMEM71	ENSDARG00000079784	-0.34
mxra8b	ENSDARG00000062129	-0.34
ANKRD28 (2 of 2)	ENSDARG00000086326	-0.33
ralgps2	ENSDARG00000026519	-0.33
sc:d808	ENSDARG00000075092	-0.33
cd247l	ENSDARG00000077240	-0.33
C25H11orf49	ENSDARG00000090616	-0.33
nr5a1a	ENSDARG00000017704	-0.33
C22H19orf26 (1 of 2)	ENSDARG00000071325	-0.33
olig1	ENSDARG00000040948	-0.33
ccdc136b	ENSDARG00000057921	-0.33
slc30a1	ENSDARG00000005463	-0.33
NUDT8	ENSDARG00000007722	-0.33
kif1b	ENSDARG00000037020	-0.33
wwtr1	ENSDARG00000067719	-0.33
olfml3a	ENSDARG00000061852	-0.33
SSBP2 (1 of 2)	ENSDARG00000057395	-0.33
ABCC10	ENSDARG00000077988	-0.33
LGR4	ENSDARG00000060542	-0.33
PAX7 (1 of 3)	ENSDARG00000091353	-0.32
fbp1a	ENSDARG00000021366	-0.32
mov10a	ENSDARG00000015829	-0.32
ADCY5	ENSDARG00000091342	-0.32
tprn	ENSDARG00000076063	-0.32
SH3BGRL3	ENSDARG00000036016	-0.32
LURAP1	ENSDARG00000044406	-0.32
CABZ01071911.3	ENSDARG00000091793	-0.32
cx32.2	ENSDARG00000076789	-0.32
iqcc	ENSDARG00000092483	-0.32
fam91a1	ENSDARG00000003320	-0.32
shc2	ENSDARG00000062080	-0.32
dixdc1b	ENSDARG00000056267	-0.32
sept5b	ENSDARG00000036031	-0.32
myrip	ENSDARG00000038814	-0.32
mtx2	ENSDARG00000029415	-0.32
dennd4a	ENSDARG00000062721	-0.32
rgs3	ENSDARG00000088605	-0.32
PTGDS (1 of 3)	ENSDARG00000045979	-0.32
ITGA4	ENSDARG00000061186	-0.32
slc17a9b	ENSDARG00000011049	-0.32
eml3	ENSDARG00000058038	-0.32
si:dkey-238o14.8	ENSDARG00000093721	-0.32
si:dkey-238o14.5	ENSDARG00000094430	-0.32
impdh1b	ENSDARG00000029524	-0.31
dock11	ENSDARG00000062485	-0.31
si:dkey-22o22.2	ENSDARG00000079247	-0.31
hinfp	ENSDARG00000004851	-0.31
rims2a	ENSDARG00000019622	-0.31
agk	ENSDARG00000009837	-0.31
PTDSS2	ENSDARG00000063147	-0.31
BX927308.3	ENSDARG00000080001	-0.31
GPR174	ENSDARG00000079826	-0.31
SKA2L	ENSDARG00000012947	-0.31
pfn2	ENSDARG00000003952	-0.31
tbccd1	ENSDARG00000056886	-0.31
kcnj8	ENSDARG00000045589	-0.31
dcbld2	ENSDARG00000062177	-0.3
si:ch211-266d19.4	ENSDARG00000012642	-0.3
CABZ01038514.1	ENSDARG00000031618	-0.3
ENDOU	ENSDARG00000044204	-0.3
slc30a7	ENSDARG00000019998	-0.3
zgc:171489	ENSDARG00000052300	-0.3
PPP1R3A (1 of 2)	ENSDARG00000088813	-0.3
abhd12	ENSDARG00000071004	-0.3
tmem198a	ENSDARG00000042115	-0.3
ubtf	ENSDARG00000035066	-0.3
CR847944.3	ENSDARG00000059899	-0.3
vim	ENSDARG00000010008	-0.3
tpm4a	ENSDARG00000023963	-0.3
si:ch1073-15f19.2	ENSDARG00000095640	-0.3
FNIP2	ENSDARG00000077648	-0.3
prdm16|si:ch211-263k4.2	ENSDARG078324|092738	-0.3
slc35d1b	ENSDARG00000027986	-0.3
CABZ01072511.1	ENSDARG00000090053	-0.3
LRFN2 (2 of 2)	ENSDARG00000060459	-0.3
nrarpb	ENSDARG00000018958	-0.3
il2rga	ENSDARG00000068858	-0.3
dcp2	ENSDARG00000039016	-0.3
SLC36A4	ENSDARG00000039661	-0.3
DCP2 (1 of 2)	ENSDARG00000089419	-0.3
zgc:113984	ENSDARG00000094616	-0.3
frmd8	ENSDARG00000073696	-0.3
eif2c3b	ENSDARG00000063079	-0.3
cacna1da	ENSDARG00000024004	-0.3
adrm1b	ENSDARG00000058560	-0.3
si:ch211-181p13.1|si:dkeyp-122a9.3	ENSDARG004789|094171	-0.3
CABZ01115322.1	ENSDARG00000010793	-0.3
podxl	ENSDARG00000031228	-0.3
bace2	ENSDARG00000044781	-0.29
pax9	ENSDARG00000053829	-0.29
gpt2l	ENSDARG00000019541	-0.29
bcl2l11	ENSDARG00000079144	-0.29
C17H2orf43	ENSDARG00000079796	-0.29
PIAS1 (1 of 2)	ENSDARG00000036094	-0.29
phactr3a	ENSDARG00000058243	-0.29
gls2	ENSDARG00000069095	-0.29
TDG (2 of 2)	ENSDARG00000086450	-0.29
pdlim2	ENSDARG00000069956	-0.29
cnot1	ENSDARG00000004174	-0.29
pycr1	ENSDARG00000053965	-0.29
spra	ENSDARG00000004406	-0.29
C14orf1	ENSDARG00000070429	-0.29
DPYD (4 of 5)	ENSDARG00000086853	-0.29
FNDC5 (1 of 2)	ENSDARG00000035895	-0.29
UROC1	ENSDARG00000070394	-0.29
mylk4	ENSDARG00000055412	-0.29
pip5k1ab	ENSDARG00000024642	-0.29
USP18	ENSDARG00000088078	-0.29
pank1b	ENSDARG00000010098	-0.29
cxcl14	ENSDARG00000056627	-0.29
TMEM185B	ENSDARG00000044327	-0.29
si:dkey-48j7.5	ENSDARG00000009901	-0.29
scml4	ENSDARG00000017266	-0.29
cxcl12a	ENSDARG00000037116	-0.29
arhgef1a|si:dkey-240h12.3	ENSDARG040380|095458	-0.29
si:ch211-195b13.1	ENSDARG00000016623	-0.29
zgc:101846	ENSDARG00000068995	-0.29
si:rp71-7l19.6	ENSDARG00000094147	-0.29
KIAA1462 (2 of 2)	ENSDARG00000088405	-0.29
TMEM218	ENSDARG00000027129	-0.29
MRAS (1 of 2)	ENSDARG00000075285	-0.29
PDE4C (2 of 2)	ENSDARG00000002411	-0.29
rpn2	ENSDARG00000009724	-0.29
katnb1	ENSDARG00000005456	-0.29
bloc1s1	ENSDARG00000014171	-0.29
lpl	ENSDARG00000087697	-0.28
nrarpa	ENSDARG00000091419	-0.28
foxp4	ENSDARG00000076120	-0.28
CR457441.3	ENSDARG00000088274	-0.28
DNAJC4	ENSDARG00000024090	-0.28
SDK2 (2 of 2)	ENSDARG00000078116	-0.28
usp49	ENSDARG00000000229	-0.28
GPR152	ENSDARG00000058991	-0.28
si:ch211-287j19.6	ENSDARG00000001470	-0.28
rab34b	ENSDARG00000010977	-0.28
dnaja1l	ENSDARG00000030972	-0.28
gatsl2	ENSDARG00000018985	-0.28
CABZ01039301.1	ENSDARG00000073678	-0.28
si:dkey-12h9.16	ENSDARG00000091947	-0.28
AFAP1	ENSDARG00000055284	-0.28
pex19	ENSDARG00000004891	-0.28
loxl4	ENSDARG00000025089	-0.28
chgb	ENSDARG00000076500	-0.28
bet1l	ENSDARG00000032037	-0.28
crmp1	ENSDARG00000056742	-0.28
per1a	ENSDARG00000056885	-0.28
arl4d	ENSDARG00000045074	-0.28
zgc:194336	ENSDARG00000076108	-0.28
SH3GL3 (1 of 2)	ENSDARG00000013360	-0.28
abca1b	ENSDARG00000079009	-0.28
creb3l3	ENSDARG00000056226	-0.28
wdr37	ENSDARG00000074611	-0.28
SYS1	ENSDARG00000017606	-0.28
C3H17orf75	ENSDARG00000061257	-0.28
RNF222	ENSDARG00000076197	-0.28
XAF1	ENSDARG00000068939	-0.28
gpia	ENSDARG00000012987	-0.28
gas2l1	ENSDARG00000078803	-0.28
BX324142.2	ENSDARG00000094054	-0.28
coro1ca	ENSDARG00000035598	-0.27
uvrag	ENSDARG00000023815	-0.27
kras	ENSDARG00000010844	-0.27
CR450780.1	ENSDARG00000076331	-0.27
zgc:136410	ENSDARG00000040574	-0.27
STXBP6	ENSDARG00000088862	-0.27
fam69a	ENSDARG00000062955	-0.27
inpp5e	ENSDARG00000078655	-0.27
mtfr1	ENSDARG00000045304	-0.27
elf2b	ENSDARG00000079626	-0.27
ABHD14B	ENSDARG00000023880	-0.27
zranb1b	ENSDARG00000063190	-0.27
foxo1a	ENSDARG00000063540	-0.27
RPL22	ENSDARG00000070437	-0.27
si:dkey-82i20.5	ENSDARG00000086346	-0.27
aldocb	ENSDARG00000019702	-0.27
GAL3ST4	ENSDARG00000079712	-0.27
tox4	ENSDARG00000002031	-0.27
sgk2b	ENSDARG00000006598	-0.27
pipox	ENSDARG00000055591	-0.27
C16orf89	ENSDARG00000075345	-0.27
syn1	ENSDARG00000060368	-0.27
CLDND1 (2 of 2)	ENSDARG00000052386	-0.27
jazf1a	ENSDARG00000036243	-0.27
AP2A1	ENSDARG00000054320	-0.27
CU929261.1	ENSDARG00000078386	-0.27
nipa2	ENSDARG00000055912	-0.27
CR854948.2	ENSDARG00000086711	-0.27
C17orf104	ENSDARG00000090664	-0.27
thsd7ba	ENSDARG00000095022	-0.27
ogfrl2	ENSDARG00000024815	-0.27
fam176ba	ENSDARG00000077555	-0.27
PRKD3	ENSDARG00000079967	-0.27
dctn1a	ENSDARG00000019743	-0.27
plcd4a	ENSDARG00000057975	-0.27
rgs19	ENSDARG00000077385	-0.27
pax7b	ENSDARG00000070818	-0.27
wls	ENSDARG00000009534	-0.27
BX640547.4	ENSDARG00000091622	-0.27
adcy7	ENSDARG00000060070	-0.26
zgc:171844	ENSDARG00000067813	-0.26
ghra	ENSDARG00000054771	-0.26
nptnb	ENSDARG00000043864	-0.26
USP6NL	ENSDARG00000022187	-0.26
pik3r2	ENSDARG00000018060	-0.26
CD46 (1 of 3)	ENSDARG00000086724	-0.26
pth1b	ENSDARG00000091961	-0.26
nme3	ENSDARG00000057904	-0.26
adcyap1b	ENSDARG00000027740	-0.26
fam131bb	ENSDARG00000070575	-0.26
ASTE1 (1 of 2)	ENSDARG00000062530	-0.26
cbx7a	ENSDARG00000038025	-0.26
ST8SIA1 (2 of 2)	ENSDARG00000055728	-0.26
st8sia1	ENSDARG00000074347	-0.26
FUT9 (1 of 16)	ENSDARG00000016460	-0.26
CABZ01078889.1	ENSDARG00000077671	-0.26
mfsd2ab	ENSDARG00000035909	-0.26
suz12b	ENSDARG00000052022	-0.26
elovl6	ENSDARG00000004402	-0.26
adnp2b	ENSDARG00000028431	-0.26
ugt5e1	ENSDARG00000058048	-0.26
si:ch73-367f21.6	ENSDARG00000089953	-0.26
foxc1b	ENSDARG00000055398	-0.26
CR388132.2	ENSDARG00000092942	-0.26
apbb2b	ENSDARG00000061880	-0.26
cnot6	ENSDARG00000008255	-0.26
ints6	ENSDARG00000013025	-0.26
tmem110	ENSDARG00000013694	-0.26
gspt1l	ENSDARG00000014123	-0.26
si:ch211-22d5.2	ENSDARG00000079031	-0.26
prkcba	ENSDARG00000008723	-0.25
rarga	ENSDARG00000034117	-0.25
CABZ01093445.1	ENSDARG00000091613	-0.25
hs6st1b	ENSDARG00000071501	-0.25
CHD6	ENSDARG00000017244	-0.25
fn1	ENSDARG00000019815	-0.25
ugdh	ENSDARG00000019838	-0.25
LRP8	ENSDARG00000070074	-0.25
KIAA1033	ENSDARG00000061719	-0.25
PLD5 (1 of 2)	ENSDARG00000063257	-0.25
pdxkb	ENSDARG00000036546	-0.25
si:ch211-11k18.4	ENSDARG00000087869	-0.25
gorasp1	ENSDARG00000003068	-0.25
ptbp2	ENSDARG00000015901	-0.25
snd1	ENSDARG00000006766	-0.25
fam46c	ENSDARG00000010437	-0.25
arl1	ENSDARG00000014310	-0.25
apbb1ip	ENSDARG00000016505	-0.25
vcana	ENSDARG00000078680	-0.25
rpp38	ENSDARG00000040350	-0.25
papss2b	ENSDARG00000056600	-0.25
slain1b	ENSDARG00000077888	-0.25
LRRC7	ENSDARG00000079670	-0.25
COX7A2 (2 of 2)	ENSDARG00000086341	-0.25
trappc12	ENSDARG00000060101	-0.25
ugt5c3	ENSDARG00000061439	-0.25
bnip3	ENSDARG00000045033	-0.25
paqr7b	ENSDARG00000034907	-0.25
zgc:158309	ENSDARG00000069940	-0.25
twist1b	ENSDARG00000076010	-0.24
ptpn20	ENSDARG00000075459	-0.24
TIMM22	ENSDARG00000091413	-0.24
CACFD1	ENSDARG00000090818	-0.24
gripap1	ENSDARG00000063069	-0.24
TMEM184C	ENSDARG00000078789	-0.24
kctd13	ENSDARG00000044769	-0.24
CABZ01055343.2	ENSDARG00000061660	-0.24
rbpjb	ENSDARG00000052091	-0.24
mon1a	ENSDARG00000078585	-0.24
zgc:195633	ENSDARG00000088291	-0.24
dpysl3	ENSDARG00000002587	-0.24
gdpd1	ENSDARG00000017261	-0.24
zgc:153573	ENSDARG00000019405	-0.24
myo10l3	ENSDARG00000074143	-0.24
FAM83C	ENSDARG00000075296	-0.24
wu:fk48d07|tomm40	ENSDARG018425|092112	-0.24
gad1a	ENSDARG00000093411	-0.24
PTBP2 (2 of 2)	ENSDARG00000015230	-0.24
IGSF9 (2 of 2)	ENSDARG00000075864	-0.24
thbs1	ENSDARG00000010785	-0.24
si:ch211-79l20.4	ENSDARG00000075824	-0.24
FP067396.1	ENSDARG00000088373	-0.24
plxnb2a|PLXNB2 (2 of 5)	ENSDARG003811|094799	-0.24
hs2st1a	ENSDARG00000062078	-0.24
METTL9	ENSDARG00000060001	-0.24
MAML1	ENSDARG00000076466	-0.24
kcnb2	ENSDARG00000038862	-0.24
bsg	ENSDARG00000019881	-0.24
BX005389.1	ENSDARG00000031277	-0.24
si:dkey-61f9.2	ENSDARG00000045867	-0.24
ptprdb	ENSDARG00000019945	-0.24
C9orf91	ENSDARG00000087611	-0.24
ogt.1	ENSDARG00000057702	-0.24
slc2a6	ENSDARG00000058731	-0.24
gdi2	ENSDARG00000005451	-0.24
POU6F2|si:dkey-123g19.1	ENSDARG086362|093166	-0.24
fpgs	ENSDARG00000044809	-0.24
pcdh17	ENSDARG00000027041	-0.24
smap1	ENSDARG00000031302	-0.24
pls1	ENSDARG00000039272	-0.24
CT027674.1	ENSDARG00000057473	-0.24
f2rl1.2	ENSDARG00000077540	-0.24
si:dkey-79f11.1	ENSDARG00000092297	-0.24
apoob	ENSDARG00000026444	-0.24
CASKIN1 (2 of 3)	ENSDARG00000020489	-0.24
cadm4	ENSDARG00000040291	-0.24
WDR47 (2 of 2)	ENSDARG00000059685	-0.24
fsta	ENSDARG00000052846	-0.23
maff	ENSDARG00000028957	-0.23
RERG	ENSDARG00000041104	-0.23
sec13	ENSDARG00000054807	-0.23
GAS2L2	ENSDARG00000073860	-0.23
tax1bp1a	ENSDARG00000034062	-0.23
ctnnbip1	ENSDARG00000038954	-0.23
calm2a	ENSDARG00000044537	-0.23
nuak2	ENSDARG00000063661	-0.23
zgc:172339	ENSDARG00000069190	-0.23
pcbd1	ENSDARG00000031981	-0.23
pde12	ENSDARG00000030964	-0.23
BX890577.1	ENSDARG00000017425	-0.23
vsnl1b	ENSDARG00000044053	-0.23
snapin	ENSDARG00000062382	-0.23
SRCAP	ENSDARG00000005236	-0.23
rbpja	ENSDARG00000003398	-0.23
fam59b	ENSDARG00000073933	-0.23
dab1a	ENSDARG00000059939	-0.23
ifit2	ENSDARG00000043584	-0.23
TSPAN19	ENSDARG00000088044	-0.23
UNC13A (4 of 5)	ENSDARG00000061829	-0.23
zgc:174259	ENSDARG00000091136	-0.23
camk2b2	ENSDARG00000021065	-0.23
MRVI1	ENSDARG00000074602	-0.23
wu:fc90d11	ENSDARG00000003836	-0.23
gpr39	ENSDARG00000042939	-0.23
ncam1a	ENSDARG00000056181	-0.23
ASIP	ENSDARG00000077858	-0.23
MYCT1 (2 of 2)	ENSDARG00000088546	-0.23
ftr57	ENSDARG00000074360	-0.23
reep3	ENSDARG00000004160	-0.23
THRAP3 (2 of 3)	ENSDARG00000040095	-0.23
C2H3orf58 (1 of 2)	ENSDARG00000012816	-0.23
pppde2b	ENSDARG00000071552	-0.23
pppde2b	ENSDARG00000089529	-0.23
MMP15 (2 of 2)	ENSDARG00000051962	-0.23
si:dkey-239n17.4	ENSDARG00000070428	-0.23
gltpb	ENSDARG00000077962	-0.23
xylt1	ENSDARG00000061248	-0.23
meis1	ENSDARG00000012078	-0.23
tgfbr1a	ENSDARG00000017494	-0.23
sgsm3	ENSDARG00000019038	-0.23
si:dkey-65j6.2	ENSDARG00000038119	-0.23
cadpsa	ENSDARG00000043661	-0.23
FRMD4B (2 of 2)	ENSDARG00000074599	-0.23
twist2	ENSDARG00000078266	-0.23
C19orf43	ENSDARG00000087146	-0.23
xpnpep2	ENSDARG00000026017	-0.23
atp11a	ENSDARG00000008413	-0.23
slc6a4b	ENSDARG00000057017	-0.23
brms1la	ENSDARG00000006235	-0.23
mypt2	ENSDARG00000052423	-0.23
si:rp71-36a1.5	ENSDARG00000090882	-0.23
ncoa4	ENSDARG00000021439	-0.23
arhgap12	ENSDARG00000026482	-0.23
fzd7a	ENSDARG00000060004	-0.22
CASKIN2 (4 of 4)	ENSDARG00000043818	-0.22
NCEH1 (1 of 3)	ENSDARG00000057230	-0.22
stxbp5l	ENSDARG00000006383	-0.22
hm13	ENSDARG00000037846	-0.22
eno2	ENSDARG00000014287	-0.22
B3GNT3 (2 of 4)	ENSDARG00000093521	-0.22
rxrab	ENSDARG00000035127	-0.22
cry5	ENSDARG00000019498	-0.22
atp8b2	ENSDARG00000079259	-0.22
CU638869.1	ENSDARG00000089276	-0.22
pfn2l	ENSDARG00000012682	-0.22
accn4b	ENSDARG00000004243	-0.22
cux1b	ENSDARG00000043134	-0.22
accn2b	ENSDARG00000008329	-0.22
gabbr1b	ENSDARG00000016667	-0.22
nlk1	ENSDARG00000006566	-0.22
SMARCAD1 (1 of 2)	ENSDARG00000014041	-0.22
syt2a	ENSDARG00000025206	-0.22
MXD4	ENSDARG00000054031	-0.22
lmod2b	ENSDARG00000045864	-0.22
RNF215	ENSDARG00000059424	-0.22
amotl2a	ENSDARG00000061923	-0.22
ANTXR1 (2 of 2)	ENSDARG00000074075	-0.22
LGALS3	ENSDARG00000077850	-0.22
si:ch211-114l13.10	ENSDARG00000078620	-0.22
SGPP1 (1 of 2)	ENSDARG00000060534	-0.22
fam102bb	ENSDARG00000002333	-0.22
syngr3	ENSDARG00000014871	-0.22
SLC6A13	ENSDARG00000067567	-0.22
slc6a13	ENSDARG00000000730	-0.22
mif4gdb	ENSDARG00000006331	-0.22
pitpnb	ENSDARG00000036005	-0.22
SLITRK3 (2 of 2)	ENSDARG00000074739	-0.22
PHLPP1	ENSDARG00000078694	-0.22
TMEM151A (2 of 2)	ENSDARG00000079908	-0.22
pa2g4a	ENSDARG00000039578	-0.21
CCPG1 (2 of 2)	ENSDARG00000089453	-0.21
MSANTD4	ENSDARG00000018040	-0.21
rab11a	ENSDARG00000041450	-0.21
slc25a43|slc25a5	ENSDARG023055|092553	-0.21
MAP4K3 (2 of 2)	ENSDARG00000071357	-0.21
lzts2a	ENSDARG00000074597	-0.21
h2afv	ENSDARG00000068820	-0.21
hnrnpa3	ENSDARG00000059351	-0.21
cx35b	ENSDARG00000070781	-0.21
BX572077.2	ENSDARG00000062319	-0.21
SEZ6 (1 of 2)	ENSDARG00000079414	-0.21
NAIF1 (3 of 3)	ENSDARG00000040966	-0.21
map7d2b	ENSDARG00000045316	-0.21
znf362	ENSDARG00000060900	-0.21
sema4ga	ENSDARG00000076595	-0.21
fam118b	ENSDARG00000078983	-0.21
prkacbb	ENSDARG00000059125	-0.21
si:ch211-67e16.11	ENSDARG00000095580	-0.21
C24H3orf58 (2 of 2)	ENSDARG00000055629	-0.21
rad1	ENSDARG00000040559	-0.21
barhl2	ENSDARG00000070129	-0.21
eya1	ENSDARG00000014259	-0.21
PIP5K1C (2 of 2)	ENSDARG00000076001	-0.21
fut10	ENSDARG00000029601	-0.21
pitpnab	ENSDARG00000044091	-0.21
ifnphi1	ENSDARG00000025607	-0.21
ube2w	ENSDARG00000044923	-0.21
CRTC1 (2 of 2)	ENSDARG00000076076	-0.21
pdss1	ENSDARG00000017910	-0.21
ankrd33bb	ENSDARG00000015589	-0.21
CHDH	ENSDARG00000075162	-0.21
il2rgb	ENSDARG00000053702	-0.21
CDK17	ENSDARG00000079470	-0.21
rae1	ENSDARG00000007196	-0.21
ptprda	ENSDARG00000044635	-0.21
acin1a	ENSDARG00000054290	-0.21
CR788297.1	ENSDARG00000062199	-0.21
FAM168B	ENSDARG00000061929	-0.21
MCAM (1 of 3)	ENSDARG00000035158	-0.21
TMEM186	ENSDARG00000074264	-0.21
rpl12	ENSDARG00000006691	-0.21
mgat5	ENSDARG00000071506	-0.21
SCARA5	ENSDARG00000010425	-0.21
pitrm1	ENSDARG00000038563	-0.21
slc16a6b	ENSDARG00000060246	-0.21
mpv17	ENSDARG00000032431	-0.2
FP015789.1	ENSDARG00000087866	-0.2
DNER	ENSDARG00000061031	-0.2
map3k3	ENSDARG00000060348	-0.2
NTF4	ENSDARG00000078049	-0.2
GPRIN2	ENSDARG00000086973	-0.2
COMP	ENSDARG00000053865	-0.2
gak	ENSDARG00000039384	-0.2
BX510316.1	ENSDARG00000033029	-0.2
KCNK6	ENSDARG00000007383	-0.2
SLC10A7	ENSDARG00000019478	-0.2
ms4a17a.8	ENSDARG00000094854	-0.2
pdcd2	ENSDARG00000007892	-0.2
lctla	ENSDARG00000036139	-0.2
NUDT19	ENSDARG00000077537	-0.2
FP236810.3	ENSDARG00000090654	-0.2
CABZ01032467.1	ENSDARG00000095135	-0.2
RPH3A (1 of 2)	ENSDARG00000063436	-0.2
pip5k1aa	ENSDARG00000002614	-0.2
vps39	ENSDARG00000074471	-0.2
C9H17orf105	ENSDARG00000093739	-0.2
timp2a	ENSDARG00000061226	-0.2
PTPRU (2 of 3)	ENSDARG00000078090	-0.2
ankhb	ENSDARG00000014969	-0.2
TACC2	ENSDARG00000062790	-0.2
PRAM1	ENSDARG00000088017	-0.2
rbm45	ENSDARG00000063731	-0.2
cylda	ENSDARG00000060058	-0.2
stk38b	ENSDARG00000018516	-0.2
ssrp1a	ENSDARG00000037397	-0.2
CASKIN2 (1 of 4)	ENSDARG00000068462	-0.2
ACAP1	ENSDARG00000056346	-0.2
slc25a25a	ENSDARG00000010572	-0.2
zgc:77158	ENSDARG00000013784	-0.2
PEX11A	ENSDARG00000060707	-0.2
smarca4	ENSDARG00000077226	-0.2
slc37a2	ENSDARG00000023394	-0.2
stk25b	ENSDARG00000039022	-0.2
cln6a	ENSDARG00000077584	-0.2
tex2	ENSDARG00000078186	-0.2
elovl2	ENSDARG00000045414	-0.2
bcl2l1	ENSDARG00000008434	-0.2
slc38a10	ENSDARG00000077081	-0.2
hsp70.3	ENSDARG00000021924	-0.2
BX666059.1	ENSDARG00000088898	-0.2
wnt9a	ENSDARG00000063437	-0.2
WDFY3	ENSDARG00000078890	-0.2
gmpr2	ENSDARG00000061301	-0.2
ctdspla	ENSDARG00000071673	-0.2
FAM211B (1 of 2)	ENSDARG00000074308	-0.2
NAT8	ENSDARG00000078991	-0.2
slc25a32a	ENSDARG00000089791	-0.2
wu:fb82g02	ENSDARG00000089886	-0.2
ccdc102a	ENSDARG00000003872	-0.2
rsad1	ENSDARG00000077698	-0.2
slc46a3	ENSDARG00000077313	-0.2
sepw2a	ENSDARG00000038228	-0.2
fbxl8	ENSDARG00000054222	-0.2
ADM (2 of 2)	ENSDARG00000069027	-0.2
sept9a	ENSDARG00000020235	-0.19
nop2	ENSDARG00000043304	-0.19
RAD51D	ENSDARG00000026400	-0.19
gpr37b	ENSDARG00000033296	-0.19
mrps34	ENSDARG00000057910	-0.19
rb1	ENSDARG00000006782	-0.19
GABRR2 (2 of 2)	ENSDARG00000014057	-0.19
cyb561	ENSDARG00000038176	-0.19
bicc2	ENSDARG00000075157	-0.19
bicc2	ENSDARG00000076557	-0.19
cpn1	ENSDARG00000005185	-0.19
prkcz	ENSDARG00000043332	-0.19
vipr1	ENSDARG00000059058	-0.19
ak5l	ENSDARG00000017739	-0.19
ephx1	ENSDARG00000042854	-0.19
CRABP2 (2 of 3)	ENSDARG00000073978	-0.19
IPO13 (2 of 2)	ENSDARG00000076996	-0.19
AMPD2 (1 of 2)	ENSDARG00000088554	-0.19
GLG1 (2 of 2)	ENSDARG00000013780	-0.19
ubl3	ENSDARG00000021556	-0.19
rims1a	ENSDARG00000074680	-0.19
si:dkey-15h8.7	ENSDARG00000073925	-0.19
zic6	ENSDARG00000071496	-0.19
pou4f1	ENSDARG00000005559	-0.19
si:ch211-288d18.1	ENSDARG00000011088	-0.19
cirbp	ENSDARG00000013351	-0.19
aftpha	ENSDARG00000069249	-0.19
si:ch211-271e10.2	ENSDARG00000092667	-0.19
rybpb	ENSDARG00000053459	-0.19
CU915778.2	ENSDARG00000089345	-0.19
zfyve21	ENSDARG00000027887	-0.19
rabggtb	ENSDARG00000068587	-0.19
FP016208.2	ENSDARG00000074285	-0.19
si:ch211-166a6.5	ENSDARG00000079745	-0.19
zgc:114200	ENSDARG00000052668	-0.19
znf148	ENSDARG00000055106	-0.19
G6PC (1 of 3)	ENSDARG00000013721	-0.19
elof1	ENSDARG00000043601	-0.19
slc8a4b	ENSDARG00000037145	-0.19
tnni2a.2	ENSDARG00000005841	-0.19
zgc:77415	ENSDARG00000006758	-0.19
si:ch211-195k18.2	ENSDARG00000057649	-0.19
CABZ01093075.1	ENSDARG00000086616	-0.19
lrrc1	ENSDARG00000024979	-0.19
COG4	ENSDARG00000054264	-0.19
WNT7A (1 of 2)	ENSDARG00000002483	-0.19
lmo3	ENSDARG00000008720	-0.19
actr2a	ENSDARG00000052438	-0.19
sec23b	ENSDARG00000019360	-0.19
hsp70.1	ENSDARG00000029688	-0.19
hsdl1	ENSDARG00000041736	-0.19
si:ch211-197h24.6	ENSDARG00000091631	-0.19
ggcx	ENSDARG00000067805	-0.19
ITFG1	ENSDARG00000075584	-0.19
eef2a.2	ENSDARG00000042065	-0.19
wnt7aa	ENSDARG00000044827	-0.19
ZNF362 (2 of 2)	ENSDARG00000062231	-0.19
eif2b4	ENSDARG00000014004	-0.19
acss3	ENSDARG00000032218	-0.19
col1a2	ENSDARG00000020007	-0.18
tcf21	ENSDARG00000036869	-0.18
mier1b	ENSDARG00000001447	-0.18
ism2	ENSDARG00000053859	-0.18
si:ch211-223m11.2	ENSDARG00000017188	-0.18
CU138503.3	ENSDARG00000020659	-0.18
hsp70.2	ENSDARG00000092362	-0.18
lhx9	ENSDARG00000056979	-0.18
rab40b	ENSDARG00000042410	-0.18
C6H1orf146	ENSDARG00000075814	-0.18
tenc1a	ENSDARG00000076292	-0.18
smpd4|CCDC74A	ENSDARG020730|093026	-0.18
si:dkey-228g21.4	ENSDARG00000093089	-0.18
si:dkey-229b18.3	ENSDARG00000095912	-0.18
pik3cg	ENSDARG00000017757	-0.18
ARHGAP24	ENSDARG00000060175	-0.18
kcnj13	ENSDARG00000043443	-0.18
pid1	ENSDARG00000040315	-0.18
si:rp71-1g18.1	ENSDARG00000053792	-0.18
fam43b	ENSDARG00000070222	-0.18
whsc1	ENSDARG00000026225	-0.18
cacnb3b	ENSDARG00000076030	-0.18
ck2a2a	ENSDARG00000012818	-0.18
slc1a5	ENSDARG00000016465	-0.18
ADRA1D	ENSDARG00000024101	-0.18
gng13b	ENSDARG00000037921	-0.18
uck1	ENSDARG00000022218	-0.18
igl3v4	ENSDARG00000093981	-0.18
SDCCAG3	ENSDARG00000095515	-0.18
PKP1 (1 of 2)	ENSDARG00000090598	-0.18
si:ch73-347c12.3	ENSDARG00000068830	-0.18
sptbn2	ENSDARG00000053956	-0.18
CCNJ	ENSDARG00000059917	-0.18
sec62	ENSDARG00000019951	-0.18
PTCHD2	ENSDARG00000036999	-0.18
lrrc59	ENSDARG00000071426	-0.18
cspg4	ENSDARG00000078227	-0.18
gcc1	ENSDARG00000045541	-0.18
lum	ENSDARG00000045580	-0.18
FADS6	ENSDARG00000091503	-0.18
CU682355.1	ENSDARG00000019045	-0.18
zgc:114200|tpm2	ENSDARG052668|068385	-0.18
C5H2orf68	ENSDARG00000059459	-0.18
ntrk2a	ENSDARG00000059897	-0.18
si:ch211-193e13.4	ENSDARG00000060096	-0.18
CR457441.2	ENSDARG00000068621	-0.18
SERPINH1 (2 of 2)	ENSDARG00000075954	-0.18
ttc22	ENSDARG00000077836	-0.18
hnrnpm	ENSDARG00000061735	-0.18
pomcb	ENSDARG00000069307	-0.18
sik2a	ENSDARG00000079618	-0.18
CABZ01016604.1	ENSDARG00000079713	-0.18
tom1l2	ENSDARG00000009217	-0.18
RUSC1	ENSDARG00000078125	-0.18
surf4l	ENSDARG00000035131	-0.18
eif2b2	ENSDARG00000041397	-0.18
prr15la	ENSDARG00000025615	-0.18
RORC	ENSDARG00000087195	-0.18
st3gal2l	ENSDARG00000007494	-0.18
ccdc28b	ENSDARG00000011222	-0.18
SH2B2	ENSDARG00000090421	-0.18
SLC7A8 (1 of 2)	ENSDARG00000075831	-0.18
wdr36	ENSDARG00000004774	-0.18
FAM63B	ENSDARG00000017431	-0.18
ARHGEF12 (2 of 2)	ENSDARG00000067634	-0.18
CNST (1 of 2)	ENSDARG00000086283	-0.18
hic1l	ENSDARG00000045660	-0.18
tmem161b	ENSDARG00000055989	-0.18
tyro3	ENSDARG00000005356	-0.18
scn8ab	ENSDARG00000018032	-0.18
rab38a	ENSDARG00000028776	-0.18
si:ch211-162i8.4	ENSDARG00000087168	-0.18
chek1	ENSDARG00000014385	-0.18
si:dkey-72l14.3	ENSDARG00000061044	-0.18
TCF24	ENSDARG00000086944	-0.18
si:ch211-71n6.4	ENSDARG00000088003	-0.18
si:ch211-176d9.3|C24H18orf34	ENSDARG090429|093709	-0.18
C1QTNF4 (2 of 2)	ENSDARG00000087659	-0.18
CABZ01047562.1	ENSDARG00000071547	-0.18
si:ch211-269e2.1	ENSDARG00000074225	-0.18
xpo1a	ENSDARG00000078041	-0.18
PTGES3 (3 of 3)	ENSDARG00000089626	-0.18
tmco3	ENSDARG00000075108	-0.18
KHDRBS3	ENSDARG00000086479	-0.18
hmga2	ENSDARG00000069912	-0.17
itga9	ENSDARG00000032435	-0.17
irx5a	ENSDARG00000034043	-0.17
lats2	ENSDARG00000078864	-0.17
cbfb	ENSDARG00000040917	-0.17
ankrd28b	ENSDARG00000009023	-0.17
cald1l	ENSDARG00000070314	-0.17
RRBP1 (2 of 2)	ENSDARG00000013763	-0.17
C19H18orf21 (1 of 2)	ENSDARG00000070413	-0.17
gabpb2a	ENSDARG00000007943	-0.17
efhd2	ENSDARG00000055759	-0.17
ZDHHC20 (1 of 2)	ENSDARG00000055066	-0.17
KEL	ENSDARG00000076950	-0.17
AZI1 (2 of 2)	ENSDARG00000088984	-0.17
scly	ENSDARG00000073813	-0.17
madd	ENSDARG00000003495	-0.17
zgc:173577	ENSDARG00000087593	-0.17
ZNF697	ENSDARG00000045595	-0.17
ZXDA	ENSDARG00000052351	-0.17
haao	ENSDARG00000076487	-0.17
C25HXorf38 (2 of 2)	ENSDARG00000089227	-0.17
znf598	ENSDARG00000014945	-0.17
si:ch211-222e23.8	ENSDARG00000015290	-0.17
C25H12orf5 (2 of 2)	ENSDARG00000051749	-0.17
GLTPD2 (2 of 2)	ENSDARG00000054218	-0.17
MPZL1	ENSDARG00000059048	-0.17
copb2	ENSDARG00000038743	-0.17
si:dkey-11e23.4	ENSDARG00000042510	-0.17
coasy	ENSDARG00000042747	-0.17
C19H18orf21 (2 of 2)	ENSDARG00000077407	-0.17
fa2h	ENSDARG00000090063	-0.17
FP017169.3	ENSDARG00000090803	-0.17
NXNL2	ENSDARG00000003934	-0.17
runx3	ENSDARG00000052826	-0.17
PFAS	ENSDARG00000003750	-0.17
TMEM63C	ENSDARG00000004158	-0.17
kmo	ENSDARG00000009160	-0.17
irx1b	ENSDARG00000056594	-0.17
slc8a4a	ENSDARG00000055154	-0.17
ORAI2	ENSDARG00000035148	-0.17
CR790363.1	ENSDARG00000079245	-0.17
GPR153 (1 of 2)	ENSDARG00000087601	-0.17
fam46ba	ENSDARG00000039943	-0.17
rnf144ab	ENSDARG00000042557	-0.17
fli1a	ENSDARG00000054632	-0.17
rorca	ENSDARG00000057231	-0.17
uqcrc1	ENSDARG00000052304	-0.17
zgc:194679	ENSDARG00000073723	-0.17
pard6b	ENSDARG00000003865	-0.17
SORCS2	ENSDARG00000077465	-0.17
CABZ01076817.1	ENSDARG00000067841	-0.17
zgc:113162	ENSDARG00000052923	-0.17
si:busm1-163l24.3	ENSDARG00000056469	-0.17
ARHGAP6	ENSDARG00000088730	-0.17
CLEC6A	ENSDARG00000090945	-0.17
C8H9orf102	ENSDARG00000012403	-0.17
ZNF618	ENSDARG00000071469	-0.17
FBXO4	ENSDARG00000074170	-0.17
CABZ01078124.1	ENSDARG00000088671	-0.17
aacs	ENSDARG00000012468	-0.17
si:dkey-56m15.3	ENSDARG00000091753	-0.17
FIBP (2 of 3)	ENSDARG00000025648	-0.17
RSG1	ENSDARG00000028442	-0.17
SSTR4	ENSDARG00000067925	-0.17
fibpl	ENSDARG00000087666	-0.17
FDXR	ENSDARG00000089369	-0.17
alk	ENSDARG00000095833	-0.17
ptges3b	ENSDARG00000058831	-0.17
LIMD2	ENSDARG00000078092	-0.17
si:dkey-18a10.3	ENSDARG00000090814	-0.17
atp1b2b	ENSDARG00000034424	-0.17
elavl4	ENSDARG00000045639	-0.17
pex12	ENSDARG00000035149	-0.17
ctgfa	ENSDARG00000042934	-0.17
ZNRF3	ENSDARG00000062573	-0.17
F2RL2 (1 of 2)	ENSDARG00000079472	-0.17
tmem120b	ENSDARG00000042929	-0.17
slc1a3b	ENSDARG00000043148	-0.17
EFEMP1 (2 of 2)	ENSDARG00000059121	-0.17
EIF5B	ENSDARG00000016548	-0.17
hsp70l	ENSDARG00000055723	-0.17
POR (1 of 2)	ENSDARG00000059035	-0.17
CABZ01076234.1	ENSDARG00000067794	-0.17
hist2h2l	ENSDARG00000068996	-0.17
PHYH (2 of 2)	ENSDARG00000086740	-0.17
sh3bp5la	ENSDARG00000019160	-0.17
CHORDC1 (2 of 2)	ENSDARG00000003973	-0.17
GRID1 (1 of 2)	ENSDARG00000044161	-0.17
zgc:91860	ENSDARG00000041599	-0.17
MAST2	ENSDARG00000074311	-0.17
phyh	ENSDARG00000017549	-0.17
APOLD1 (4 of 4)	ENSDARG00000023185	-0.17
nr1d4a	ENSDARG00000031161	-0.17
cdc25d	ENSDARG00000075599	-0.17
CABZ01019904.1	ENSDARG00000079210	-0.17
STRADB	ENSDARG00000088225	-0.17
pdzd4	ENSDARG00000060182	-0.17
prmt6	ENSDARG00000069706	-0.17
rhoga	ENSDARG00000068653	-0.17
nrip2	ENSDARG00000079985	-0.17
mtx1a	ENSDARG00000025500	-0.17
arfip1	ENSDARG00000070055	-0.17
HGSNAT	ENSDARG00000077804	-0.17
si:dkeyp-120h9.1	ENSDARG00000020278	-0.17
pgm3	ENSDARG00000024654	-0.17
TTI2	ENSDARG00000073773	-0.17
pbxip1a|s100a11	ENSDARG071015|093628	-0.17
btg3	ENSDARG00000069065	-0.16
TBC1D2	ENSDARG00000071304	-0.16
KCNV1	ENSDARG00000070092	-0.16
CCKBR (2 of 2)	ENSDARG00000074117	-0.16
morn3	ENSDARG00000021697	-0.16
CERS3 (2 of 2)	ENSDARG00000036337	-0.16
BTBD17 (2 of 2)	ENSDARG00000074018	-0.16
ccr6a	ENSDARG00000087474	-0.16
sult3st3|sult3st2	ENSDARG042920|093619	-0.16
slc26a11	ENSDARG00000043021	-0.16
arhgef7b	ENSDARG00000073848	-0.16
si:ch1073-429i10.1	ENSDARG00000075664	-0.16
B4GALNT3 (2 of 3)	ENSDARG00000077484	-0.16
ZNF70	ENSDARG00000078018	-0.16
MCOLN3 (1 of 2)	ENSDARG00000078363	-0.16
gabbr1a	ENSDARG00000018967	-0.16
aes	ENSDARG00000021805	-0.16
tox	ENSDARG00000032317	-0.16
mapre1l	ENSDARG00000042927	-0.16
KCNA2 (1 of 2)	ENSDARG00000091458	-0.16
tbxas1	ENSDARG00000002249	-0.16
unc45a	ENSDARG00000003546	-0.16
klhl18	ENSDARG00000004306	-0.16
heatr7a	ENSDARG00000016573	-0.16
dmrt3a	ENSDARG00000035290	-0.16
prkchb	ENSDARG00000043243	-0.16
hoxc6b	ENSDARG00000046045	-0.16
pcmtd2	ENSDARG00000053820	-0.16
SCLT1	ENSDARG00000057248	-0.16
adpgk2	ENSDARG00000062785	-0.16
msxb	ENSDARG00000008886	-0.16
HYAL2 (2 of 3)	ENSDARG00000059931	-0.16
RNF19A	ENSDARG00000012040	-0.16
mnat1	ENSDARG00000002077	-0.16
amd1	ENSDARG00000043856	-0.16
dph1	ENSDARG00000057973	-0.16
ipo13	ENSDARG00000060618	-0.16
il1rapl1a	ENSDARG00000062045	-0.16
atl3	ENSDARG00000004270	-0.16
ppdpfa	ENSDARG00000007682	-0.16
foxn1	ENSDARG00000011879	-0.16
ppm1db	ENSDARG00000021380	-0.16
zbtb48	ENSDARG00000039263	-0.16
OGFR (2 of 4)	ENSDARG00000057933	-0.16
zgc:175175	ENSDARG00000076614	-0.16
GORASP1 (2 of 3)	ENSDARG00000090773	-0.16
hiat1b	ENSDARG00000043055	-0.16
smu1	ENSDARG00000002538	-0.16
sf3a2	ENSDARG00000021107	-0.16
epha4b	ENSDARG00000011600	-0.16
gdnfa	ENSDARG00000039959	-0.16
vax2	ENSDARG00000058702	-0.16
cmt4b2	ENSDARG00000059460	-0.16
tmem180	ENSDARG00000009214	-0.16
btbd10b	ENSDARG00000020252	-0.16
CELA1 (6 of 8)	ENSDARG00000043175	-0.16
ndufs4	ENSDARG00000052840	-0.16
zgc:92249	ENSDARG00000076563	-0.16
NXPH4	ENSDARG00000086716	-0.16
si:dkeyp-41f9.3	ENSDARG00000075600	-0.16
mapre1	ENSDARG00000002659	-0.16
cdc37l1	ENSDARG00000044265	-0.16
pigo	ENSDARG00000011743	-0.16
snx14	ENSDARG00000006332	-0.16
qdpra	ENSDARG00000040190	-0.16
wipi1	ENSDARG00000040657	-0.16
POLR2L	ENSDARG00000058349	-0.16
si:ch211-10a23.2	ENSDARG00000060656	-0.16
plbd1	ENSDARG00000063313	-0.16
vapal	ENSDARG00000046048	-0.16
GABRP (2 of 2)	ENSDARG00000094512	-0.16
lingo1a	ENSDARG00000034165	-0.16
TMEM45A	ENSDARG00000070743	-0.16
fam126a	ENSDARG00000026762	-0.16
ttc1	ENSDARG00000044567	-0.16
RAC1 (1 of 6)	ENSDARG00000094613	-0.16
zgc:100868	ENSDARG00000004748	-0.16
th1l	ENSDARG00000021097	-0.16
LAYN (2 of 2)	ENSDARG00000056835	-0.16
adora2ab	ENSDARG00000058488	-0.16
LACTBL1 (1 of 2)	ENSDARG00000070467	-0.16
FAM72B	ENSDARG00000070621	-0.16
pa2g4b	ENSDARG00000070657	-0.16
aldh5a1	ENSDARG00000076544	-0.16
hdac6	ENSDARG00000008384	-0.16
kbtbd5	ENSDARG00000039052	-0.16
MAP1B	ENSDARG00000060434	-0.16
chrnd	ENSDARG00000019342	-0.16
C13H14orf135	ENSDARG00000060785	-0.16
enpp2	ENSDARG00000011257	-0.16
mcts1	ENSDARG00000025972	-0.16
TMEM242	ENSDARG00000037070	-0.16
ccdc24	ENSDARG00000038793	-0.16
tfr1a	ENSDARG00000058784	-0.16
bpgm	ENSDARG00000070826	-0.16
SPTLC2 (2 of 2)	ENSDARG00000074287	-0.16
GPR37 (2 of 2)	ENSDARG00000074563	-0.16
ENPP2 (2 of 2)	ENSDARG00000075384	-0.16
rpz5	ENSDARG00000075718	-0.16
zgc:194443	ENSDARG00000078182	-0.16
bcl11aa	ENSDARG00000061352	-0.16
MEGF8|megf8	ENSDARG079751|091856	-0.16
H6PD	ENSDARG00000060153	-0.16
wscd2	ENSDARG00000061819	-0.16
arhgap4b	ENSDARG00000015003	-0.16
pcsk2	ENSDARG00000019451	-0.16
aplp2	ENSDARG00000054864	-0.16
kctd4	ENSDARG00000068691	-0.16
matr3l1.2	ENSDARG00000000394	-0.16
rassf6	ENSDARG00000000804	-0.16
dmrt1	ENSDARG00000007349	-0.16
FP102888.1	ENSDARG00000016674	-0.16
fgl2	ENSDARG00000019861	-0.16
ftr54	ENSDARG00000043850	-0.16
C3H16orf58	ENSDARG00000059919	-0.16
ablim1a	ENSDARG00000060149	-0.16
p4ha1b	ENSDARG00000071082	-0.16
slc6a11	ENSDARG00000074002	-0.16
slc39a1	ENSDARG00000058257	-0.15
cnn3a	ENSDARG00000008359	-0.15
RBM47	ENSDARG00000061985	-0.15
GSK3A (2 of 2)	ENSDARG00000029501	-0.15
paqr7a	ENSDARG00000036017	-0.15
si:dkey-253d23.4|si:dkey-253d23.3	ENSDARG079762|095643	-0.15
cyb5d2	ENSDARG00000061006	-0.15
OLFML2A (2 of 2)	ENSDARG00000039941	-0.15
cdc23	ENSDARG00000044484	-0.15
pion	ENSDARG00000045481	-0.15
wdr11	ENSDARG00000075245	-0.15
si:ch211-138a11.5	ENSDARG00000076402	-0.15
CLDN18	ENSDARG00000079368	-0.15
CR376783.1	ENSDARG00000074235	-0.15
ms4a17a.7	ENSDARG00000043796	-0.15
bcap31	ENSDARG00000044972	-0.15
pdik1l	ENSDARG00000056509	-0.15
CCDC135	ENSDARG00000075654	-0.15
camk4	ENSDARG00000005372	-0.15
CNIH3	ENSDARG00000014953	-0.15
slmapb	ENSDARG00000020764	-0.15
dvl1b	ENSDARG00000055552	-0.15
lmbrd1	ENSDARG00000052307	-0.15
ZNFX1	ENSDARG00000074028	-0.15
ATP13A3	ENSDARG00000076622	-0.15
vti1b	ENSDARG00000039270	-0.15
vamp2	ENSDARG00000056877	-0.15
syncripl	ENSDARG00000026723	-0.15
dla	ENSDARG00000010791	-0.15
maml3	ENSDARG00000079552	-0.15
36951	ENSDARG00000037487	-0.15
C25H11orf41 (3 of 3)	ENSDARG00000062477	-0.15
si:ch211-260o22.1	ENSDARG00000069404	-0.15
CHST2 (1 of 2)	ENSDARG00000075007	-0.15
CD58 (1 of 2)	ENSDARG00000076224	-0.15
chpfa	ENSDARG00000078392	-0.15
shank3a	ENSDARG00000063332	-0.15
mll3a	ENSDARG00000079312	-0.15
dram2b	ENSDARG00000044241	-0.15
STEAP4	ENSDARG00000055901	-0.15
rhoh	ENSDARG00000070121	-0.15
ARHGAP17 (2 of 3)|si:ch211-246e12.3	ENSDARG070804|092455	-0.15
C17H6orf97	ENSDARG00000016161	-0.15
GLG1 (1 of 2)	ENSDARG00000061282	-0.15
cux2	ENSDARG00000086345	-0.15
ZDHHC21	ENSDARG00000079660	-0.15
plekha8	ENSDARG00000040698	-0.15
prnprs3	ENSDARG00000003705	-0.15
cratb	ENSDARG00000010382	-0.15
dhodh	ENSDARG00000051889	-0.15
NMB (2 of 2)	ENSDARG00000077167	-0.15
wu:fb52c12	ENSDARG00000088195	-0.15
CABZ01112215.2	ENSDARG00000092026	-0.15
tgfbi	ENSDARG00000071586	-0.15
mxd1	ENSDARG00000032039	-0.15
kcnc4	ENSDARG00000061288	-0.15
ZBTB22 (2 of 2)	ENSDARG00000020176	-0.15
znf536	ENSDARG00000022251	-0.15
rasl10a	ENSDARG00000062314	-0.15
si:ch211-132b12.7	ENSDARG00000068374	-0.15
ADAMTS10	ENSDARG00000075188	-0.15
si:ch211-251p5.3	ENSDARG00000011635	-0.15
nme6	ENSDARG00000016138	-0.15
rhoae	ENSDARG00000021309	-0.15
cpsf1	ENSDARG00000034178	-0.15
tmem88b	ENSDARG00000069388	-0.15
si:dkey-238c7.16	ENSDARG00000069537	-0.15
cul5a	ENSDARG00000069742	-0.15
zgc:172090	ENSDARG00000075626	-0.15
FAM82A1	ENSDARG00000078761	-0.15
fam57ba	ENSDARG00000026875	-0.15
pgap1	ENSDARG00000062465	-0.15
KIF26B (1 of 2)	ENSDARG00000013343	-0.15
igdcc3	ENSDARG00000075158	-0.15
nckap5l	ENSDARG00000079148	-0.15
DNAJB9 (2 of 2)	ENSDARG00000016886	-0.15
ncalda	ENSDARG00000070688	-0.15
ccne1	ENSDARG00000011133	-0.15
dnmt4	ENSDARG00000036791	-0.15
slc7a2	ENSDARG00000037097	-0.15
si:ch211-243g18.2	ENSDARG00000044261	-0.15
zgc:193690	ENSDARG00000044325	-0.15
h2afy	ENSDARG00000053442	-0.15
ube2j2	ENSDARG00000061161	-0.15
FNDC5 (2 of 2)	ENSDARG00000069739	-0.15
TRIM67	ENSDARG00000002226	-0.15
foxk1	ENSDARG00000037872	-0.15
thrap3b	ENSDARG00000003513	-0.15
mtmr14	ENSDARG00000059642	-0.15
zyx	ENSDARG00000075733	-0.15
CU655969.1	ENSDARG00000077734	-0.15
arx	ENSDARG00000058011	-0.15
fam131ba	ENSDARG00000070952	-0.15
stx7l	ENSDARG00000069208	-0.15
fynb	ENSDARG00000025319	-0.15
mbnl3	ENSDARG00000016085	-0.15
pdca	ENSDARG00000011886	-0.15
FAT1 (2 of 2)	ENSDARG00000019063	-0.15
orc5	ENSDARG00000021579	-0.15
selo	ENSDARG00000041951	-0.15
zgc:153440	ENSDARG00000063292	-0.15
thbs2a	ENSDARG00000092466	-0.15
mrps15	ENSDARG00000031153	-0.15
CCDC88A (2 of 2)	ENSDARG00000063681	-0.15
abcb4	ENSDARG00000010936	-0.15
cpb1	ENSDARG00000045442	-0.15
abhd6a	ENSDARG00000060756	-0.15
scg3	ENSDARG00000086288	-0.15
CABZ01068272.1	ENSDARG00000090696	-0.15
npr1a	ENSDARG00000031751	-0.15
mad1l1	ENSDARG00000033852	-0.15
lama5	ENSDARG00000058543	-0.14
fgf20b	ENSDARG00000086070	-0.14
marveld1	ENSDARG00000011724	-0.14
prdm1a	ENSDARG00000002445	-0.14
lamb1a	ENSDARG00000026491	-0.14
GPR137B (2 of 3)	ENSDARG00000077608	-0.14
panx2	ENSDARG00000063019	-0.14
gmfb	ENSDARG00000028327	-0.14
vat1	ENSDARG00000056481	-0.14
40603	ENSDARG00000075212	-0.14
dync1li2	ENSDARG00000035924	-0.14
nsmaf	ENSDARG00000051920	-0.14
DUSP13 (1 of 3)	ENSDARG00000061498	-0.14
cd248b	ENSDARG00000077938	-0.14
tanc2	ENSDARG00000079097	-0.14
CABZ01072032.1	ENSDARG00000089262	-0.14
csrp2bp|PET117	ENSDARG041708|093346	-0.14
barhl1.2	ENSDARG00000035508	-0.14
CU694256.1	ENSDARG00000037861	-0.14
SLC13A5 (1 of 2)	ENSDARG00000039999	-0.14
mtpn	ENSDARG00000055562	-0.14
JAG2 (2 of 2)	ENSDARG00000014246	-0.14
stk17b	ENSDARG00000014348	-0.14
f13a1	ENSDARG00000036893	-0.14
chp	ENSDARG00000052859	-0.14
CR853282.4	ENSDARG00000079340	-0.14
fech	ENSDARG00000003462	-0.14
ftr42	ENSDARG00000052564	-0.14
DNAJB2	ENSDARG00000058644	-0.14
METTL4	ENSDARG00000088999	-0.14
znf207a	ENSDARG00000015538	-0.14
ef1	ENSDARG00000020759	-0.14
pip5kl1	ENSDARG00000060946	-0.14
TNRC18	ENSDARG00000077052	-0.14
dlb	ENSDARG00000004232	-0.14
dnajb4	ENSDARG00000038978	-0.14
trim35-1	ENSDARG00000052037	-0.14
ARX (2 of 2)	ENSDARG00000075896	-0.14
calhm1	ENSDARG00000077021	-0.14
SLC5A3 (1 of 2)	ENSDARG00000077812	-0.14
grk5l	ENSDARG00000078815	-0.14
si:dkey-246e1.3	ENSDARG00000094533	-0.14
KREMEN1	ENSDARG00000062579	-0.14
si:ch73-96b22.1	ENSDARG00000087641	-0.14
PPP2R2C (2 of 2)	ENSDARG00000062277	-0.14
GPR161 (2 of 2)	ENSDARG00000058903	-0.14
lppr3a	ENSDARG00000010144	-0.14
RC3H1 (1 of 2)	ENSDARG00000063182	-0.14
hiat1a	ENSDARG00000013117	-0.14
fam184a	ENSDARG00000014081	-0.14
C8H1orf194	ENSDARG00000034457	-0.14
nsfb	ENSDARG00000038991	-0.14
prkab1a	ENSDARG00000044183	-0.14
pkib	ENSDARG00000053110	-0.14
capn8	ENSDARG00000055715	-0.14
fosb	ENSDARG00000055751	-0.14
arfip2b	ENSDARG00000056664	-0.14
hspa14	ENSDARG00000058030	-0.14
pafah1b3	ENSDARG00000058047	-0.14
CSK (2 of 2)	ENSDARG00000067996	-0.14
wbscr27	ENSDARG00000069507	-0.14
csk	ENSDARG00000070805	-0.14
plxnb1a	ENSDARG00000075821	-0.14
MSH4	ENSDARG00000075826	-0.14
SOCS1 (2 of 2)	ENSDARG00000089873	-0.14
graspl	ENSDARG00000000588	-0.14
syt11b	ENSDARG00000056105	-0.14
cry1b	ENSDARG00000011583	-0.14
LYAR	ENSDARG00000032505	-0.14
man2a1	ENSDARG00000059669	-0.14
azi1	ENSDARG00000060634	-0.14
osbpl9	ENSDARG00000069298	-0.14
39326	ENSDARG00000087647	-0.14
C19orf12 (1 of 4)|C7H19orf12 (4 of 4)	ENSDARG018532|092703	-0.14
krt18	ENSDARG00000018404	-0.14
si:ch211-284e13.5	ENSDARG00000094725	-0.14
sh3pxd2aa	ENSDARG00000060148	-0.14
HIPK1 (1 of 2)	ENSDARG00000063594	-0.14
ptpreb	ENSDARG00000021151	-0.14
tm9sf1	ENSDARG00000022970	-0.14
pax6a	ENSDARG00000045045	-0.14
rtn4rl2a	ENSDARG00000052012	-0.14
DHX36	ENSDARG00000061922	-0.14
si:dkey-9i9.2	ENSDARG00000069246	-0.14
si:ch73-340m8.2|si:ch73-340m8.3	ENSDARG040258|095961	-0.14
sema3aa	ENSDARG00000019235	-0.14
MAGI1 (2 of 2)	ENSDARG00000070145	-0.14
waslb	ENSDARG00000006283	-0.14
zgc:55558	ENSDARG00000013161	-0.14
vent	ENSDARG00000017164	-0.14
cabp1a	ENSDARG00000019990	-0.14
tpd52l2a	ENSDARG00000027154	-0.14
GRIK1 (1 of 2)	ENSDARG00000040627	-0.14
trdn	ENSDARG00000041779	-0.14
AL935296.1	ENSDARG00000069995	-0.14
dpy19l1l	ENSDARG00000077869	-0.14
BX323854.3	ENSDARG00000086586	-0.14
zgc:113263	ENSDARG00000045842	-0.14
ARHGAP35 (1 of 2)	ENSDARG00000062577	-0.14
atm	ENSDARG00000002385	-0.14
cacna1sa	ENSDARG00000029457	-0.14
asah1b	ENSDARG00000034817	-0.14
ccnb3	ENSDARG00000034855	-0.14
itgb1b.1	ENSDARG00000053232	-0.14
PSMD5	ENSDARG00000059046	-0.14
neurlb	ENSDARG00000061773	-0.14
erf	ENSDARG00000063417	-0.14
SHROOM2 (1 of 2)	ENSDARG00000076416	-0.14
CLINT1 (2 of 2)	ENSDARG00000089914	-0.14
CABZ01081777.1	ENSDARG00000088164	-0.14
pgm5	ENSDARG00000060745	-0.14
kcnk1	ENSDARG00000045067	-0.14
PPFIA3	ENSDARG00000077053	-0.14
ncam1b	ENSDARG00000007220	-0.14
phf17	ENSDARG00000033707	-0.14
cyfip2	ENSDARG00000036375	-0.14
ccdc93	ENSDARG00000040678	-0.14
ppp2r2ba	ENSDARG00000044334	-0.14
ociad1	ENSDARG00000052334	-0.14
tmem55a	ENSDARG00000056034	-0.14
ahcyl1	ENSDARG00000056331	-0.14
BX005331.2	ENSDARG00000091280	-0.14
zgc:112160	ENSDARG00000039730	-0.14
EIF2C2	ENSDARG00000061268	-0.14
GALNT3	ENSDARG00000063724	-0.14
ptpn4b	ENSDARG00000000183	-0.14
si:ch211-200p22.4	ENSDARG00000029170	-0.14
fgf18b	ENSDARG00000043962	-0.14
si:ch211-224b1.4	ENSDARG00000068021	-0.14
scn8aa	ENSDARG00000005775	-0.14
ccbl2	ENSDARG00000013423	-0.14
ebag9	ENSDARG00000040021	-0.14
parvaa	ENSDARG00000043710	-0.14
si:ch211-214j24.10	ENSDARG00000045847	-0.14
raf1b	ENSDARG00000059406	-0.14
mlycd	ENSDARG00000068779	-0.14
DDAH1	ENSDARG00000069591	-0.14
GDPD5 (1 of 2)	ENSDARG00000076962	-0.14
RALBP1	ENSDARG00000078653	-0.14
nrbp2	ENSDARG00000032951	-0.14
si:dkey-179o14.1	ENSDARG00000078902	-0.14
hpse2	ENSDARG00000078163	-0.14
DLGAP4 (2 of 2)	ENSDARG00000012823	-0.14
clint1a	ENSDARG00000025535	-0.14
irf1a	ENSDARG00000043492	-0.14
ptcd3	ENSDARG00000057494	-0.14
ihha	ENSDARG00000058733	-0.14
COQ2	ENSDARG00000059510	-0.14
cbx5	ENSDARG00000061187	-0.14
UNC5D (3 of 3)	ENSDARG00000062725	-0.14
hsd11b3a	ENSDARG00000071377	-0.14
TCIRG1 (1 of 3)	ENSDARG00000076003	-0.14
ppm1da	ENSDARG00000009273	-0.14
si:dkey-71h2.2	ENSDARG00000043394	-0.14
ephb4a	ENSDARG00000040346	-0.13
s1pr2	ENSDARG00000036548	-0.13
ptbp1b	ENSDARG00000031907	-0.13
sox9b	ENSDARG00000043923	-0.13
flrt3	ENSDARG00000076895	-0.13
bcam	ENSDARG00000090190	-0.13
nip7	ENSDARG00000059075	-0.13
NAV2	ENSDARG00000073688	-0.13
FAM109B	ENSDARG00000067546	-0.13
C15H11orf57	ENSDARG00000016724	-0.13
sps2	ENSDARG00000017659	-0.13
cryba2a	ENSDARG00000030349	-0.13
gtf2h4	ENSDARG00000036071	-0.13
zgc:153615	ENSDARG00000038981	-0.13
dfna5	ENSDARG00000040485	-0.13
BLVRA	ENSDARG00000059857	-0.13
JTB	ENSDARG00000070150	-0.13
qser1	ENSDARG00000074750	-0.13
PVRL4 (1 of 3)	ENSDARG00000077419	-0.13
slc12a5	ENSDARG00000078187	-0.13
PCSK6	ENSDARG00000090857	-0.13
lpp	ENSDARG00000023578	-0.13
dad1	ENSDARG00000059791	-0.13
thrab	ENSDARG00000052654	-0.13
fkbp14	ENSDARG00000040695	-0.13
RAPGEFL1	ENSDARG00000079912	-0.13
NUFIP1	ENSDARG00000075693	-0.13
rorab	ENSDARG00000001910	-0.13
c1ql3a	ENSDARG00000010350	-0.13
larp7	ENSDARG00000017315	-0.13
nol10	ENSDARG00000020077	-0.13
zgc:113333	ENSDARG00000038242	-0.13
cyb5b	ENSDARG00000053954	-0.13
rab25	ENSDARG00000058800	-0.13
si:ch1073-291c23.2	ENSDARG00000074869	-0.13
CABZ01072954.1	ENSDARG00000086667	-0.13
si:ch211-236l14.4|si:dkey-225e17.4	ENSDARG062059|093409	-0.13
smyd3	ENSDARG00000058050	-0.13
CABP7 (2 of 2)	ENSDARG00000078272	-0.13
ccdc120	ENSDARG00000032856	-0.13
plcg1	ENSDARG00000038442	-0.13
ccdc85al	ENSDARG00000005343	-0.13
specc1la	ENSDARG00000006719	-0.13
b9d1	ENSDARG00000011727	-0.13
zgc:64085	ENSDARG00000025757	-0.13
gosr1	ENSDARG00000026654	-0.13
DEM1	ENSDARG00000042727	-0.13
sptlc1	ENSDARG00000042995	-0.13
ROCK1	ENSDARG00000058993	-0.13
foxj1a	ENSDARG00000059545	-0.13
RPUSD2	ENSDARG00000060992	-0.13
adam19b	ENSDARG00000067545	-0.13
ITPKC (1 of 2)	ENSDARG00000067741	-0.13
WDR81	ENSDARG00000079702	-0.13
MAP1S (2 of 2)	ENSDARG00000060326	-0.13
epas1a	ENSDARG00000008697	-0.13
ANO6	ENSDARG00000061544	-0.13
zgc:73324	ENSDARG00000009040	-0.13
ppp2r5d	ENSDARG00000014428	-0.13
glis1b	ENSDARG00000027933	-0.13
b2m	ENSDARG00000053136	-0.13
EPG5	ENSDARG00000059846	-0.13
si:ch211-233a24.2	ENSDARG00000062330	-0.13
USP31	ENSDARG00000074017	-0.13
CABZ01115256.1	ENSDARG00000087135	-0.13
si:ch73-337l15.1|si:dkey-84j12.1	ENSDARG075126|094625	-0.13
BX571794.1	ENSDARG00000079502	-0.13
COLEC12	ENSDARG00000061140	-0.13
csnk1db	ENSDARG00000006125	-0.13
iars	ENSDARG00000007955	-0.13
ufd1l	ENSDARG00000010051	-0.13
mbtps1	ENSDARG00000014634	-0.13
CR753866.2	ENSDARG00000035339	-0.13
gabarapa	ENSDARG00000035557	-0.13
cep41	ENSDARG00000038500	-0.13
adam17a	ENSDARG00000043213	-0.13
vamp3	ENSDARG00000070161	-0.13
BRCC3	ENSDARG00000078456	-0.13
gra	ENSDARG00000078754	-0.13
PRKCA (2 of 3)	ENSDARG00000087422	-0.13
ARHGAP12 (2 of 2)	ENSDARG00000008548	-0.13
slc6a9	ENSDARG00000018534	-0.13
slc27a6	ENSDARG00000046053	-0.13
nrg2a	ENSDARG00000077818	-0.13
adamts18	ENSDARG00000001999	-0.13
PLXNA2	ENSDARG00000060372	-0.13
si:dkey-122c11.9	ENSDARG00000087070	-0.13
abat	ENSDARG00000006031	-0.13
ap3m2	ENSDARG00000016128	-0.13
BCL2 (2 of 2)	ENSDARG00000025613	-0.13
HIVEP2 (1 of 2)	ENSDARG00000039987	-0.13
EXOC3L1	ENSDARG00000051899	-0.13
nkx2.2b	ENSDARG00000052550	-0.13
PHTF1	ENSDARG00000057708	-0.13
sgms2	ENSDARG00000052520	-0.13
FOXJ2	ENSDARG00000057680	-0.13
ANKMY1	ENSDARG00000062702	-0.13
cux1a	ENSDARG00000078459	-0.13
col9a3	ENSDARG00000037845	-0.13
SLC7A5	ENSDARG00000051887	-0.13
ftr19	ENSDARG00000052971	-0.13
EEF1A2	ENSDARG00000006838	-0.13
nr6a1b	ENSDARG00000014480	-0.13
ttyh2	ENSDARG00000016934	-0.13
zgc:152658	ENSDARG00000018587	-0.13
wasf2	ENSDARG00000024209	-0.13
bnip3lb	ENSDARG00000028067	-0.13
ap2m1b	ENSDARG00000033899	-0.13
ciapin1	ENSDARG00000045733	-0.13
SV2B (3 of 3)	ENSDARG00000057427	-0.13
snx6	ENSDARG00000058444	-0.13
SOST	ENSDARG00000061259	-0.13
LMLN	ENSDARG00000061265	-0.13
CT030012.1	ENSDARG00000088036	-0.13
ATG16L2	ENSDARG00000086191	-0.13
BX897671.1	ENSDARG00000087709	-0.13
epsti1	ENSDARG00000094578	-0.13
kctd10	ENSDARG00000017115	-0.13
fnbp1l	ENSDARG00000020131	-0.13
tcerg1a	ENSDARG00000025314	-0.13
CT027762.3	ENSDARG00000055567	-0.13
BX072576.1	ENSDARG00000078204	-0.13
lims1	ENSDARG00000026985	-0.13
naprt1	ENSDARG00000027930	-0.13
sat1b	ENSDARG00000032272	-0.13
gna13b	ENSDARG00000037924	-0.13
btbd2	ENSDARG00000042091	-0.13
CMC1	ENSDARG00000042996	-0.13
pikfyve	ENSDARG00000056112	-0.13
SLC9A3R2 (3 of 3)	ENSDARG00000057669	-0.13
EPT1	ENSDARG00000060484	-0.13
skiv2l	ENSDARG00000062206	-0.13
usp8	ENSDARG00000063719	-0.13
anxa11a	ENSDARG00000077383	-0.13
VKORC1	ENSDARG00000086183	-0.13
LRRC2	ENSDARG00000087624	-0.13
C14orf38	ENSDARG00000089320	-0.13
si:ch211-127i16.2	ENSDARG00000092976	-0.13
si:ch1073-280h16.1|si:ch1073-167a23.1	ENSDARG078752|094420	-0.13
slc30a8	ENSDARG00000057629	-0.13
si:dkey-98j1.5	ENSDARG00000094005	-0.13
ctdspl2a	ENSDARG00000061587	-0.13
etnk1	ENSDARG00000019420	-0.13
fzr1	ENSDARG00000015254	-0.13
CU929163.1	ENSDARG00000022370	-0.13
SCYL2	ENSDARG00000032627	-0.13
xkrx	ENSDARG00000044011	-0.13
prdm1b	ENSDARG00000053592	-0.13
foxh1	ENSDARG00000055630	-0.13
acot9.1	ENSDARG00000058352	-0.13
fbxo30a	ENSDARG00000058561	-0.13
CU929225.1	ENSDARG00000060688	-0.13
STAG1 (1 of 2)	ENSDARG00000062137	-0.13
NARS2	ENSDARG00000062614	-0.13
PFKL (1 of 2)	ENSDARG00000060504	-0.13
CT027800.1	ENSDARG00000089112	-0.13
erbb2	ENSDARG00000026294	-0.12
xbp1	ENSDARG00000035622	-0.12
st8sia6	ENSDARG00000021195	-0.12
pitx1	ENSDARG00000042785	-0.12
rbp4l	ENSDARG00000044684	-0.12
eif3ja	ENSDARG00000012603	-0.12
fgf3	ENSDARG00000068094	-0.12
sox10	ENSDARG00000077467	-0.12
mmp2	ENSDARG00000017676	-0.12
cyp7c1	ENSDARG00000008858	-0.12
cmtm4	ENSDARG00000052020	-0.12
col5a3a	ENSDARG00000017360	-0.12
spi1	ENSDARG00000000767	-0.12
si:ch211-225b11.1	ENSDARG00000002405	-0.12
si:dkey-28b4.8	ENSDARG00000002840	-0.12
itpkc	ENSDARG00000002994	-0.12
per1b	ENSDARG00000012499	-0.12
rfng	ENSDARG00000019746	-0.12
traf3	ENSDARG00000022000	-0.12
ttc33	ENSDARG00000035406	-0.12
si:dkey-191g9.5	ENSDARG00000056080	-0.12
KDM3B	ENSDARG00000062267	-0.12
SENP2	ENSDARG00000073837	-0.12
nt5c2b	ENSDARG00000058231	-0.12
ZNF608	ENSDARG00000075823	-0.12
CABZ01069022.1	ENSDARG00000086417	-0.12
mmd2	ENSDARG00000087446	-0.12
efhc2	ENSDARG00000004204	-0.12
paqr3a	ENSDARG00000017703	-0.12
OXR1 (2 of 4)	ENSDARG00000063310	-0.12
setd8a	ENSDARG00000068319	-0.12
CCDC97	ENSDARG00000074703	-0.12
SP2 (2 of 2)	ENSDARG00000076763	-0.12
FP074874.1	ENSDARG00000089047	-0.12
grn1	ENSDARG00000089362	-0.12
sp2	ENSDARG00000090989	-0.12
sepp1a	ENSDARG00000093549	-0.12
cplx2	ENSDARG00000061918	-0.12
zak	ENSDARG00000006978	-0.12
AMPD3 (1 of 2)	ENSDARG00000005800	-0.12
myo9al1	ENSDARG00000076729	-0.12
THSD7A (2 of 2)	ENSDARG00000090496	-0.12
insra	ENSDARG00000011948	-0.12
TSHZ3 (1 of 2)	ENSDARG00000015959	-0.12
alg6	ENSDARG00000017617	-0.12
cstf1	ENSDARG00000044820	-0.12
ZNF644 (1 of 2)	ENSDARG00000052254	-0.12
rimkla	ENSDARG00000016830	-0.12
BAZ1A (2 of 2)	ENSDARG00000063233	-0.12
gnsb	ENSDARG00000027464	-0.12
gli1	ENSDARG00000033680	-0.12
mea1	ENSDARG00000039820	-0.12
gpsm1a	ENSDARG00000092517	-0.12
spock2	ENSDARG00000075393	-0.12
mgrn1b	ENSDARG00000004796	-0.12
mc4r	ENSDARG00000015515	-0.12
bdnf	ENSDARG00000018817	-0.12
cops8	ENSDARG00000024846	-0.12
fam188a	ENSDARG00000028715	-0.12
syt10	ENSDARG00000045750	-0.12
hlfb	ENSDARG00000061011	-0.12
GMEB1	ENSDARG00000062060	-0.12
tmem129	ENSDARG00000075346	-0.12
pde6c	ENSDARG00000078461	-0.12
glra1	ENSDARG00000012019	-0.12
KSR1 (1 of 2)	ENSDARG00000068714	-0.12
SGSM2	ENSDARG00000063307	-0.12
pfkfb2	ENSDARG00000023840	-0.12
runx1t1	ENSDARG00000003680	-0.12
si:ch211-67e16.4	ENSDARG00000086317	-0.12
kcnq5a	ENSDARG00000069954	-0.12
xrcc1	ENSDARG00000009494	-0.12
ZBTB39	ENSDARG00000019265	-0.12
PTPRZ1 (1 of 2)	ENSDARG00000020871	-0.12
slc4a1ap	ENSDARG00000034160	-0.12
PLEKHA4	ENSDARG00000071460	-0.12
SUOX	ENSDARG00000091574	-0.12
snap25a	ENSDARG00000020609	-0.12
onecut1	ENSDARG00000007982	-0.12
gpt2	ENSDARG00000012199	-0.12
prkri	ENSDARG00000017874	-0.12
FOXO6 (2 of 2)	ENSDARG00000076660	-0.12
PANK2	ENSDARG00000003311	-0.12
nhlh2	ENSDARG00000025495	-0.12
ehmt1b	ENSDARG00000026634	-0.12
mtnr1aa	ENSDARG00000037545	-0.12
mpdu1b	ENSDARG00000040265	-0.12
tnnc2	ENSDARG00000070835	-0.12
calm1b	ENSDARG00000074057	-0.12
CD200 (3 of 3)	ENSDARG00000079191	-0.12
TMEM138	ENSDARG00000090543	-0.12
tspan18b	ENSDARG00000015015	-0.12
clcn7	ENSDARG00000019556	-0.12
coro1b	ENSDARG00000008660	-0.12
chat	ENSDARG00000015854	-0.12
zgc:113019	ENSDARG00000039364	-0.12
gpd1a	ENSDARG00000043701	-0.12
trappc3	ENSDARG00000045364	-0.12
LRRN2	ENSDARG00000062400	-0.12
ANO9 (2 of 2)	ENSDARG00000079324	-0.12
CBFA2T3	ENSDARG00000079012	-0.12
pskh1	ENSDARG00000056713	-0.12
CABZ01079251.1	ENSDARG00000077528	-0.12
atp2a2b	ENSDARG00000005122	-0.12
ABCA7	ENSDARG00000074221	-0.12
zgc:100829	ENSDARG00000015557	-0.12
chad	ENSDARG00000045071	-0.12
xpo1b	ENSDARG00000063229	-0.12
fam19a5	ENSDARG00000069160	-0.12
AFAP1L2	ENSDARG00000074806	-0.12
emid1	ENSDARG00000076119	-0.12
PPP1R16A	ENSDARG00000076980	-0.12
CHCHD8	ENSDARG00000078974	-0.12
C5H12orf34	ENSDARG00000090797	-0.12
mki67ip	ENSDARG00000040666	-0.12
SBK1	ENSDARG00000056294	-0.12
BBX	ENSDARG00000012699	-0.12
kctd9	ENSDARG00000010603	-0.12
SLC12A4	ENSDARG00000014378	-0.12
MNF1	ENSDARG00000011272	-0.12
zgc:63663	ENSDARG00000012381	-0.12
slc16a9a	ENSDARG00000013926	-0.12
si:dkey-23a23.2	ENSDARG00000023036	-0.12
wipi2	ENSDARG00000037871	-0.12
zdhhc4	ENSDARG00000045159	-0.12
CR854923.1	ENSDARG00000045608	-0.12
CARD11	ENSDARG00000052741	-0.12
mmp17b	ENSDARG00000075547	-0.12
si:ch211-89o9.6	ENSDARG00000075639	-0.12
CU570983.1	ENSDARG00000079808	-0.12
rpl23a	ENSDARG00000006316	-0.12
ube2l3b	ENSDARG00000027141	-0.12
ARAP2	ENSDARG00000056389	-0.12
CR293532.1	ENSDARG00000093344	-0.12
si:dkey-190l1.2	ENSDARG00000061042	-0.12
zfp106	ENSDARG00000016651	-0.12
slc25a36a	ENSDARG00000038731	-0.12
s1pr3	ENSDARG00000042470	-0.12
gfra2a	ENSDARG00000042723	-0.12
flt3	ENSDARG00000058503	-0.12
sc:d0413	ENSDARG00000077112	-0.12
si:ch211-110e4.2	ENSDARG00000095650	-0.12
si:ch211-203k16.3	ENSDARG00000069305	-0.12
SAMD10 (1 of 2)	ENSDARG00000094377	-0.12
CR847496.2	ENSDARG00000079591	-0.12
zgc:113209	ENSDARG00000043808	-0.12
ACER2	ENSDARG00000077782	-0.12
trim16	ENSDARG00000010673	-0.12
CDH4	ENSDARG00000015002	-0.12
prr15lb	ENSDARG00000029308	-0.12
dhh	ENSDARG00000037062	-0.12
brms1	ENSDARG00000051955	-0.12
nrxn1a	ENSDARG00000061647	-0.12
zgc:64002	ENSDARG00000086998	-0.12
scxa	ENSDARG00000035695	-0.12
scamp1	ENSDARG00000036911	-0.12
alx4a	ENSDARG00000088332	-0.11
ddx21	ENSDARG00000063626	-0.11
SECISBP2	ENSDARG00000073892	-0.11
diras1a	ENSDARG00000028066	-0.11
ENTHD1	ENSDARG00000079847	-0.11
sin3aa	ENSDARG00000079716	-0.11
rnft1	ENSDARG00000015917	-0.11
CDS1	ENSDARG00000019549	-0.11
AL935174.1	ENSDARG00000024873	-0.11
mospd2	ENSDARG00000026024	-0.11
cnn3b	ENSDARG00000029856	-0.11
ddx42	ENSDARG00000037928	-0.11
msrb3	ENSDARG00000045658	-0.11
zff9	ENSDARG00000045776	-0.11
srgap2b	ENSDARG00000045789	-0.11
p4hb	ENSDARG00000052589	-0.11
cyp4f3	ENSDARG00000053530	-0.11
casp8l1	ENSDARG00000058341	-0.11
MBTD1	ENSDARG00000060868	-0.11
hoxc12a	ENSDARG00000070352	-0.11
st18	ENSDARG00000091410	-0.11
LPL (1 of 2)	ENSDARG00000091659	-0.11
si:ch211-139n6.3	ENSDARG00000093230	-0.11
serpinb1l4|serpinb1l1|si:ch73-303g23.4	ENSDARG091801|095830|095936	-0.11
PIEZO2 (3 of 5)	ENSDARG00000076005	-0.11
SAMD4A	ENSDARG00000075759	-0.11
zgc:153733	ENSDARG00000053257	-0.11
pan3	ENSDARG00000031637	-0.11
TMEM168 (2 of 2)	ENSDARG00000062168	-0.11
arhgef7a	ENSDARG00000006299	-0.11
dcps	ENSDARG00000009862	-0.11
mrpl19	ENSDARG00000011885	-0.11
rhoq	ENSDARG00000025953	-0.11
ISCU (2 of 2)	ENSDARG00000026582	-0.11
aadacl4	ENSDARG00000044802	-0.11
swap70a	ENSDARG00000051819	-0.11
si:dkey-106c17.3	ENSDARG00000059747	-0.11
usp40	ENSDARG00000071197	-0.11
NCOA7 (1 of 2)	ENSDARG00000074924	-0.11
mll3b	ENSDARG00000075560	-0.11
slco4a1	ENSDARG00000075948	-0.11
TESK1 (2 of 2)	ENSDARG00000078251	-0.11
TSPAN4	ENSDARG00000089354	-0.11
cx55.5	ENSDARG00000069830	-0.11
rab5c	ENSDARG00000026712	-0.11
si:dkey-162b23.4	ENSDARG00000052700	-0.11
FAM161B	ENSDARG00000089467	-0.11
SEL1L	ENSDARG00000004581	-0.11
asah2	ENSDARG00000012829	-0.11
ppp6r3	ENSDARG00000013379	-0.11
rnf40	ENSDARG00000054201	-0.11
tmem56a	ENSDARG00000056960	-0.11
TMEM106C (2 of 2)	ENSDARG00000061067	-0.11
ikbke	ENSDARG00000070606	-0.11
CABZ01066312.1	ENSDARG00000090311	-0.11
RNF224	ENSDARG00000095415	-0.11
AL844567.2	ENSDARG00000089586	-0.11
mtnr1c	ENSDARG00000035609	-0.11
CR548631.2	ENSDARG00000055277	-0.11
SH2D4A	ENSDARG00000041378	-0.11
PLEKHG3	ENSDARG00000058835	-0.11
nr2f6a	ENSDARG00000003607	-0.11
slc7a14a	ENSDARG00000010816	-0.11
mknk2a	ENSDARG00000011373	-0.11
msto1	ENSDARG00000024381	-0.11
si:ch211-113p18.3	ENSDARG00000087835	-0.11
si:dkeyp-69b9.3	ENSDARG00000088881	-0.11
MAPK8IP1 (2 of 2)	ENSDARG00000091191	-0.11
nfil3-4	ENSDARG00000092346	-0.11
CU638692.2	ENSDARG00000074783	-0.11
oprk1	ENSDARG00000006894	-0.11
ptplb	ENSDARG00000014806	-0.11
KCNH7 (1 of 2)	ENSDARG00000062687	-0.11
tfe3b	ENSDARG00000019457	-0.11
CU693440.1	ENSDARG00000058701	-0.11
tspan7b	ENSDARG00000008407	-0.11
dcn	ENSDARG00000012066	-0.11
snrk1	ENSDARG00000017665	-0.11
rcbtb1	ENSDARG00000036645	-0.11
eef2a.1	ENSDARG00000042094	-0.11
slc43a2b	ENSDARG00000061120	-0.11
CHST6	ENSDARG00000061357	-0.11
srebf2	ENSDARG00000063438	-0.11
abhd5	ENSDARG00000076874	-0.11
tfr1b	ENSDARG00000077372	-0.11
pnp5a	ENSDARG00000078619	-0.11
zgc:152938	ENSDARG00000091442	-0.11
adcy6b	ENSDARG00000027797	-0.11
NT5C1A (2 of 2)	ENSDARG00000035883	-0.11
gngt2a	ENSDARG00000010680	-0.11
kidins220b	ENSDARG00000017338	-0.11
mtmr2	ENSDARG00000004616	-0.11
TFRC (2 of 3)	ENSDARG00000012552	-0.11
yipf1	ENSDARG00000014474	-0.11
ets2	ENSDARG00000018308	-0.11
SPEF1	ENSDARG00000022007	-0.11
gtf2h1	ENSDARG00000026701	-0.11
gpr157	ENSDARG00000034975	-0.11
faf2	ENSDARG00000052374	-0.11
si:ch211-267e7.2	ENSDARG00000060622	-0.11
SPTBN4 (1 of 2)	ENSDARG00000087594	-0.11
FP102786.2	ENSDARG00000090551	-0.11
dnm1b	ENSDARG00000009281	-0.11
igfbp2b	ENSDARG00000031422	-0.11
ehd1b	ENSDARG00000014793	-0.11
si:ch211-268m12.5	ENSDARG00000014802	-0.11
NKIRAS2 (2 of 2)	ENSDARG00000052594	-0.11
cbln14	ENSDARG00000053845	-0.11
eif5a2	ENSDARG00000056186	-0.11
nkiras2	ENSDARG00000089585	-0.11
adprh	ENSDARG00000040712	-0.11
IQCD	ENSDARG00000035551	-0.11
hsd17b14	ENSDARG00000054842	-0.11
NFXL1	ENSDARG00000070127	-0.11
si:ch211-210g13.5	ENSDARG00000062575	-0.11
CABZ01032454.1	ENSDARG00000080016	-0.11
vps54	ENSDARG00000002980	-0.11
atp2b1b	ENSDARG00000007788	-0.11
tram2	ENSDARG00000030092	-0.11
ufsp2	ENSDARG00000056369	-0.11
C9H2orf69	ENSDARG00000062425	-0.11
GLP2R	ENSDARG00000078548	-0.11
CABZ01087514.1	ENSDARG00000090861	-0.11
si:ch211-53f16.1|si:ch73-313l22.2	ENSDARG079326|094868	-0.11
pnoca	ENSDARG00000025024	-0.11
lrtm2	ENSDARG00000045483	-0.11
twf1b	ENSDARG00000011661	-0.11
MTHFD2 (2 of 2)	ENSDARG00000026666	-0.11
C3H16orf13	ENSDARG00000027461	-0.11
sdpra	ENSDARG00000027611	-0.11
tbc1d20	ENSDARG00000032298	-0.11
sar1a	ENSDARG00000033320	-0.11
hmg20b	ENSDARG00000042045	-0.11
nkx6.2	ENSDARG00000044075	-0.11
pcsk5b	ENSDARG00000060518	-0.11
pm20d1.2	ENSDARG00000062096	-0.11
TRPC6 (2 of 2)	ENSDARG00000067730	-0.11
CNTNAP5 (3 of 3)	ENSDARG00000073802	-0.11
C1H3orf70 (1 of 2)	ENSDARG00000091513	-0.11
alg3	ENSDARG00000053155	-0.11
si:dkey-122a22.2	ENSDARG00000095821	-0.11
[truncated: 958 more rows]
