# Supplementary material for: miR-133a-3p and miR-338-3p shape neural crest derivatives in zebrafish
Source: Life Sci Alliance. 2026 Apr 17;9(7):e202503431. doi: 10.26508/lsa.202503431 (PMC13090132; doi:10.26508/lsa.202503431)
Supplement: Supplementary file 4 [file LSA-2025-03431_TableS4.xlsx]

## Sheet: S4
miR-133a
DAVID
Term	p-value	Fold	-log(pvalue)
GO:0035556~intracellular signal transduction	2.33852e-06	1.77102	5.63106
GO:0006886~intracellular protein transport	0.000176585	1.78727	3.75305
GO:0055085~transmembrane transport	0.00056921	1.46025	3.24473
GO:0007268~chemical synaptic transmission	0.00151302	1.93473	2.82015
GO:0016310~phosphorylation	0.00191644	1.34045	2.7175
GO:0001755~neural crest cell migration	0.00336817	2.03566	2.47261
GO:0006810~transport	0.00350882	1.23339	2.45484
GO:0030154~cell differentiation	0.00353822	1.57852	2.45122
GO:0006836~neurotransmitter transport	0.00356618	2.43081	2.4478
GO:0006811~ion transport	0.00371274	1.37953	2.43031
GO:0034765~regulation of ion transmembrane transport	0.00394486	1.92884	2.40397
GO:0043249~erythrocyte maturation	0.00415609	4.13238	2.38132
GO:0086010~membrane depolarization during action potential	0.00479216	3.18784	2.31947
GO:0016477~cell migration	0.00494782	2.12024	2.30559
GO:0060973~cell migration involved in heart development	0.0077796	5.53444	2.10904
GO:0001525~angiogenesis	0.00792244	1.65676	2.10114
GO:0051216~cartilage development	0.00813467	1.9678	2.08966
GO:0090630~activation of GTPase activity	0.00827597	2.41503	2.08218
GO:0030225~macrophage differentiation	0.00843058	3.64622	2.07414
GO:0031338~regulation of vesicle fusion	0.00962519	2.49759	2.01659
GO:0006906~vesicle fusion	0.00967913	2.17494	2.01416
GO:0006816~calcium ion transport	0.0103013	2.02402	1.98711
GO:0003333~amino acid transmembrane transport	0.0111022	2.60444	1.95459
GO:0002040~sprouting angiogenesis	0.0133207	1.9678	1.87547
GO:0030335~positive regulation of cell migration	0.0134177	2.17201	1.87232
GO:0071526~semaphorin-plexin signaling pathway	0.013728	2.26088	1.86239
GO:0016055~Wnt signaling pathway	0.014654	1.67341	1.83405
GO:0046488~phosphatidylinositol metabolic process	0.0151998	3.79505	1.81816
GO:0046854~phosphatidylinositol phosphorylation	0.0177294	2.83363	1.75131
GO:0006487~protein N-linked glycosylation	0.0189735	2.57084	1.72185
GO:0007187~G-protein coupled receptor signaling pathway, coupled to cyclic nucleotide second messenger	0.0196597	3.09929	1.70642
GO:0015937~coenzyme A biosynthetic process	0.0220639	5.9034	1.65632
GO:0019233~sensory perception of pain	0.0220639	5.9034	1.65632
GO:0048843~negative regulation of axon extension involved in axon guidance	0.0228658	2.4905	1.64081
GO:0006887~exocytosis	0.0338138	1.91861	1.47091
GO:0043069~negative regulation of programmed cell death	0.0353227	8.85511	1.45195
GO:0001894~tissue homeostasis	0.0353227	8.85511	1.45195
GO:0038180~nerve growth factor signaling pathway	0.0353227	8.85511	1.45195
GO:0015816~glycine transport	0.0353227	8.85511	1.45195
GO:0030497~fatty acid elongation	0.0353227	8.85511	1.45195
GO:0001658~branching involved in ureteric bud morphogenesis	0.0353227	8.85511	1.45195
GO:0039021~pronephric glomerulus development	0.038061	3.68963	1.41952
GO:0006865~amino acid transport	0.038061	3.68963	1.41952
GO:0045859~regulation of protein kinase activity	0.038061	3.68963	1.41952
GO:0018105~peptidyl-serine phosphorylation	0.0389	1.82311	1.41005
GO:0048791~calcium ion-regulated exocytosis of neurotransmitter	0.0416888	2.10836	1.37998
GO:0007219~Notch signaling pathway	0.044355	1.98788	1.35306
GO:0050919~negative chemotaxis	0.0462661	2.58274	1.33474
GO:0007193~adenylate cyclase-inhibiting G-protein coupled receptor signaling pathway	0.0462661	2.58274	1.33474
Panther
Term	p-value	Fold	-log(pvalue)
polyol biosynthetic process (GO:0046173)	0.000137	3.48	3.86328
regulation of regulated secretory pathway (GO:1903305)	0.000385	3.11	3.41454
sodium ion transmembrane transport (GO:0035725)	0.000173	2.72	3.76195
regulation of exocytosis (GO:0017157)	0.000394	2.54	3.4045
peptidyl-serine phosphorylation (GO:0018105)	0.000299	2.38	3.52433
regulation of secretion by cell (GO:1903530)	0.000142	2.29	3.84771
vesicle organization (GO:0016050)	4.99e-05	2.27	4.3019
peptidyl-serine modification (GO:0018209)	0.000473	2.27	3.32514
regulation of secretion (GO:0051046)	0.000197	2.22	3.70553
connective tissue development (GO:0061448)	0.000505	2.19	3.29671
membrane lipid metabolic process (GO:0006643)	0.000434	2.17	3.36251
ameboidal-type cell migration (GO:0001667)	3.51e-05	2.08	4.45469
angiogenesis (GO:0001525)	1.43e-05	2.04	4.84466
axon guidance (GO:0007411)	3.6e-05	1.99	4.4437
neuron projection guidance (GO:0097485)	3.7e-05	1.99	4.4318
axonogenesis (GO:0007409)	1.68e-06	1.96	5.77469
cell projection morphogenesis (GO:0048858)	5.05e-07	1.93	6.29671
neuron projection morphogenesis (GO:0048812)	9.67e-07	1.92	6.01457
plasma membrane bounded cell projection morphogenesis (GO:0120039)	9.67e-07	1.92	6.01457
axon development (GO:0061564)	2.04e-06	1.92	5.69037
vasculature development (GO:0001944)	7.48e-07	1.9	6.1261
cell part morphogenesis (GO:0032990)	8.86e-07	1.9	6.05257
cell morphogenesis involved in neuron differentiation (GO:0048667)	2.75e-06	1.89	5.56067
regulation of ion transport (GO:0043269)	2.18e-05	1.87	4.66154
regulation of transport (GO:0051049)	1.94e-06	1.82	5.7122
blood vessel development (GO:0001568)	3.26e-05	1.81	4.48678
cellular component morphogenesis (GO:0032989)	2.28e-06	1.78	5.64207
blood vessel morphogenesis (GO:0048514)	0.000196	1.77	3.70774
neuron projection development (GO:0031175)	3.9e-06	1.77	5.40894
regulation of localization (GO:0032879)	1.38e-08	1.74	7.86012
cell morphogenesis involved in differentiation (GO:0000904)	2e-05	1.74	4.69897
inorganic ion transmembrane transport (GO:0098660)	1.69e-05	1.73	4.77211
cell morphogenesis (GO:0000902)	1.1e-05	1.69	4.95861
chemotaxis (GO:0006935)	0.000202	1.69	3.69465
inorganic cation transmembrane transport (GO:0098662)	0.000165	1.69	3.78252
vesicle-mediated transport (GO:0016192)	1.57e-07	1.66	6.8041
cation transmembrane transport (GO:0098655)	0.000153	1.65	3.81531
taxis (GO:0042330)	0.000357	1.65	3.44733
neuron development (GO:0048666)	4.31e-06	1.65	5.36552
transmembrane transport (GO:0055085)	3.78e-08	1.64	7.42251
organophosphate metabolic process (GO:0019637)	1.54e-05	1.63	4.81248
cation transport (GO:0006812)	3.06e-05	1.62	4.51428
cellular lipid metabolic process (GO:0044255)	4.6e-05	1.61	4.33724
neuron differentiation (GO:0030182)	5.17e-06	1.57	5.28651
anatomical structure formation involved in morphogenesis (GO:0048646)	3.39e-05	1.56	4.4698
cell migration (GO:0016477)	0.000223	1.55	3.6517
generation of neurons (GO:0048699)	9.54e-06	1.53	5.02045
locomotion (GO:0040011)	1.97e-05	1.53	4.70553
neurogenesis (GO:0022008)	3.75e-06	1.52	5.42597
ion transmembrane transport (GO:0034220)	0.000178	1.51	3.74958
transport (GO:0006810)	3.45e-15	1.51	14.4622
establishment of localization (GO:0051234)	1.57e-15	1.51	14.8041
establishment of localization in cell (GO:0051649)	4.68e-06	1.51	5.32975
carbohydrate derivative metabolic process (GO:1901135)	0.000169	1.51	3.77211
nervous system development (GO:0007399)	1.21e-08	1.51	7.91721
anatomical structure morphogenesis (GO:0009653)	3.45e-10	1.5	9.46218
cell projection organization (GO:0030030)	9.78e-05	1.48	4.00966
ion transport (GO:0006811)	1.01e-09	1.48	8.99568
localization (GO:0051179)	5.24e-18	1.48	17.2807
anion transport (GO:0006820)	7.18e-07	1.47	6.14388
cellular localization (GO:0051641)	1.08e-06	1.47	5.96658
lipid metabolic process (GO:0006629)	0.000312	1.47	3.50585
intracellular transport (GO:0046907)	0.000167	1.46	3.77728
plasma membrane bounded cell projection organization (GO:0120036)	0.000309	1.45	3.51004
cell development (GO:0048468)	1.68e-05	1.43	4.77469
cellular macromolecule localization (GO:0070727)	0.000511	1.43	3.29158
organic substance transport (GO:0071702)	2.13e-05	1.43	4.67162
cellular protein localization (GO:0034613)	0.000498	1.42	3.30277
regulation of biological quality (GO:0065008)	2.54e-06	1.37	5.59517
macromolecule localization (GO:0033036)	0.000136	1.37	3.86646
system development (GO:0048731)	2.44e-10	1.37	9.61261
regulation of cell communication (GO:0010646)	0.000202	1.35	3.69465
regulation of signaling (GO:0023051)	0.000249	1.34	3.6038
phosphate-containing compound metabolic process (GO:0006796)	2.75e-05	1.34	4.56067
cell differentiation (GO:0030154)	3.28e-06	1.34	5.48413
phosphorus metabolic process (GO:0006793)	3.03e-05	1.34	4.51856
cellular developmental process (GO:0048869)	4.27e-06	1.34	5.36957
multicellular organism development (GO:0007275)	5.84e-10	1.33	9.23359
anatomical structure development (GO:0048856)	3.71e-10	1.32	9.43063
developmental process (GO:0032502)	2.88e-10	1.31	9.54061
animal organ development (GO:0048513)	2.65e-05	1.29	4.57675
multicellular organismal process (GO:0032501)	3.11e-08	1.26	7.50724
cellular component organization (GO:0016043)	2.1e-06	1.26	5.67778
cellular component organization or biogenesis (GO:0071840)	8.61e-06	1.24	5.065
cell communication (GO:0007154)	0.00019	1.19	3.72125
signaling (GO:0023052)	0.000254	1.19	3.59517
biological regulation (GO:0065007)	3.63e-08	1.15	7.44009
cellular process (GO:0009987)	1.16e-14	1.14	13.9355
regulation of biological process (GO:0050789)	6.55e-06	1.13	5.18376
regulation of cellular process (GO:0050794)	4.38e-05	1.12	4.35853
biological_process (GO:0008150)	2.67e-17	1.1	16.5735
Unclassified (UNCLASSIFIED)	2.67e-17	0.68	16.5735
protein autophosphorylation (GO:0046777)	1.38e-05	0.24	4.86012
detection of stimulus involved in sensory perception (GO:0050906)	0.00049	0.15	3.3098
sensory perception of chemical stimulus (GO:0007606)	0.000103	0.08	3.98716
detection of chemical stimulus involved in sensory perception of smell (GO:0050911)	7.18e-05	< 0.01	4.14388
detection of chemical stimulus involved in sensory perception (GO:0050907)	4.58e-05	< 0.01	4.33913
detection of chemical stimulus (GO:0009593)	3.06e-05	< 0.01	4.51428
sensory perception of smell (GO:0007608)	3.08e-05	< 0.01	4.51145
g:Profiler
Term	p-value	Fold	-log(pvalue)
GO:MF_transporter activity	1.62014e-05	1.47	4.79045
GO:MF_transmembrane transporter activity	3.59535e-05	1.47	4.44426
GO:MF_metal ion transmembrane transporter activity	0.000525125	1.78	3.27974
GO:MF_voltage-gated ion channel activity	0.00937643	1.98	2.02796
GO:MF_voltage-gated channel activity	0.0114386	1.97	1.94163
GO:MF_ion transmembrane transporter activity	0.0191051	1.43	1.71885
GO:BP_localization	9.14334e-13	1.37	12.0389
GO:BP_establishment of localization	1.15101e-10	1.39	9.93892
GO:BP_transport	3.35745e-10	1.39	9.47399
GO:BP_anatomical structure morphogenesis	7.92477e-06	1.47	5.10101
GO:BP_developmental process	1.59652e-05	1.28	4.79682
GO:BP_transmembrane transport	2.36695e-05	1.47	4.62581
GO:BP_anatomical structure development	3.08969e-05	1.29	4.51009
GO:BP_neurogenesis	8.19336e-05	1.62	4.08654
GO:BP_regulation of localization	8.20343e-05	1.7	4.086
GO:BP_multicellular organism development	0.000158281	1.29	3.80057
GO:BP_nervous system development	0.000182263	1.48	3.7393
GO:BP_generation of neurons	0.00033162	1.62	3.47936
GO:BP_system development	0.000670345	1.29	3.1737
GO:BP_ion transport	0.000861792	1.46	3.0646
GO:BP_organic substance transport	0.000910637	1.45	3.04065
GO:BP_cation transport	0.00109867	1.56	2.95913
GO:BP_neuron differentiation	0.00140302	1.6	2.85294
GO:BP_axonogenesis	0.00244179	1.91	2.61229
GO:BP_neuron projection development	0.00257845	1.73	2.58864
GO:BP_axon development	0.00437303	1.85	2.35922
GO:BP_neuron development	0.00504178	1.64	2.29742
GO:BP_vesicle-mediated transport	0.00916108	1.49	2.03805
GO:BP_cell differentiation	0.00927805	1.33	2.03254
GO:BP_cell morphogenesis involved in differentiation	0.0096327	1.73	2.01625
GO:BP_axon guidance	0.0102022	2.07	1.99131
GO:BP_cellular developmental process	0.0106786	1.33	1.97149
GO:BP_cell morphogenesis involved in neuron differentiation	0.0107245	1.79	1.96962
GO:BP_neuron projection guidance	0.0113964	2.06	1.94323
GO:BP_cellular component morphogenesis	0.0119918	1.69	1.92111
GO:BP_metal ion transport	0.0124497	1.94	1.90484
GO:BP_regulation of biological quality	0.014227	1.33	1.84689
GO:BP_apoptotic signaling pathway	0.0153481	2.58	1.81394
GO:BP_cell projection morphogenesis	0.0225785	1.74	1.64631
GO:BP_inorganic ion transmembrane transport	0.0238558	1.56	1.62241
GO:BP_cell morphogenesis	0.0243372	1.61	1.61373
GO:BP_multicellular organismal process	0.025732	1.19	1.58953
GO:BP_neuron projection morphogenesis	0.0277361	1.73	1.55695
GO:BP_cell part morphogenesis	0.0283644	1.72	1.54723
GO:BP_plasma membrane bounded cell projection morphogenesis	0.032289	1.72	1.49095
GO:BP_nitrogen compound transport	0.0357349	1.44	1.44691
GO:BP_regulation of transport	0.0492225	1.67	1.30784
GO:CC_endomembrane system	4.83618e-05	1.39	4.3155
GO:CC_bounding membrane of organelle	0.000239859	1.6	3.62004
GO:CC_membrane	0.000369027	1.12	3.43294
GO:CC_cytoplasm	0.000539308	1.15	3.26816
GO:CC_transport vesicle membrane	0.000865775	2.81	3.06259
GO:CC_transport vesicle	0.00118376	2.22	2.92674
GO:CC_intracellular vesicle	0.00123598	1.57	2.90799
GO:CC_cytoplasmic vesicle	0.00123598	1.57	2.90799
GO:CC_neuron projection	0.00469191	1.58	2.32865
GO:CC_vesicle	0.00899429	1.49	2.04603
GO:CC_cell periphery	0.00931044	1.19	2.03103
GO:CC_cytoplasmic vesicle membrane	0.0113412	2.11	1.94534
GO:CC_cell junction	0.0114827	1.41	1.93996
GO:CC_plasma membrane	0.0196612	1.19	1.70639
GO:CC_axon	0.0230511	1.98	1.63731
GO:CC_organelle subcompartment	0.0302338	1.45	1.51951
GO:CC_vesicle membrane	0.0436024	1.74	1.36049
GO:CC_synaptic vesicle membrane	0.0466843	2.89	1.33083
GO:CC_exocytic vesicle membrane	0.0466843	2.89	1.33083
KEGG_Inositol phosphate metabolism	0.0428755	2.17	1.36779
