# Supplementary material for: miR-133a-3p and miR-338-3p shape neural crest derivatives in zebrafish
Source: Life Sci Alliance. 2026 Apr 17;9(7):e202503431. doi: 10.26508/lsa.202503431 (PMC13090132; doi:10.26508/lsa.202503431)
Supplement: Supplementary file 5 [file LSA-2025-03431_TableS5.xlsx]

## Sheet: S5
miR-199-2
Gene Name	Ensembl ID	c+
casp3b	ENSDARG00000055045	-9.1
zgc:154142	ENSDARG00000030893	-3.91
si:ch73-375g18.1	ENSDARG00000075024	-1.42
BX927290.1	ENSDARG00000087338	-1.39
pdgfb	ENSDARG00000086778	-1.27
LPHN1 (3 of 4)	ENSDARG00000089130	-1.23
hyi	ENSDARG00000030166	-1.22
RASGRP4	ENSDARG00000061796	-1.06
CU467646.2	ENSDARG00000089674	-1.06
PDGFB (2 of 3)	ENSDARG00000040839	-1.03
si:dkey-220o21.2	ENSDARG00000095244	-1.03
adoa	ENSDARG00000042827	-1.01
frem2a	ENSDARG00000076856	-0.98
ndst3	ENSDARG00000041776	-0.93
si:dkey-82i20.5	ENSDARG00000086346	-0.92
si:dkey-4c15.15	ENSDARG00000071819	-0.9
FAM167B	ENSDARG00000022454	-0.87
STX3 (2 of 2)	ENSDARG00000051981	-0.86
si:ch211-212k5.1	ENSDARG00000092325	-0.84
si:dkey-15h8.14	ENSDARG00000093241	-0.84
celsr1a	ENSDARG00000069185	-0.81
CR626962.1	ENSDARG00000063511	-0.8
si:dkey-15h8.7	ENSDARG00000073925	-0.79
TRIM65	ENSDARG00000077098	-0.79
CABZ01069020.1	ENSDARG00000088367	-0.79
arhgef18a	ENSDARG00000011157	-0.77
C25H11orf9	ENSDARG00000078676	-0.77
ITFG1	ENSDARG00000075584	-0.76
SSTR2 (1 of 2)	ENSDARG00000069806	-0.74
nipal3	ENSDARG00000021147	-0.72
si:dkey-29n10.3	ENSDARG00000086657	-0.72
zgc:174642	ENSDARG00000075457	-0.71
b3gat2	ENSDARG00000030733	-0.7
GRAMD4 (2 of 2)	ENSDARG00000045506	-0.7
PDGFB (1 of 3)	ENSDARG00000038139	-0.7
C1H2orf55 (2 of 2)	ENSDARG00000079501	-0.69
GLRA3	ENSDARG00000011066	-0.69
hmbsa	ENSDARG00000008840	-0.69
phox2ba	ENSDARG00000075330	-0.69
exosc1	ENSDARG00000059841	-0.68
BX005085.2	ENSDARG00000088334	-0.68
BX004964.2	ENSDARG00000079010	-0.68
zgc:113265	ENSDARG00000076807	-0.66
c6orf115	ENSDARG00000042876	-0.65
pim2	ENSDARG00000059001	-0.65
CR855306.1	ENSDARG00000087576	-0.64
CR382294.1	ENSDARG00000092583	-0.64
C4H9orf100	ENSDARG00000013476	-0.62
BX321870.1	ENSDARG00000086984	-0.62
stxbp2	ENSDARG00000007603	-0.62
arhgap21a	ENSDARG00000075328	-0.62
grin1b	ENSDARG00000025728	-0.61
prdm11	ENSDARG00000074468	-0.6
si:ch211-220f16.3	ENSDARG00000094875	-0.6
si:ch211-180j19.1	ENSDARG00000061466	-0.59
zgc:158220	ENSDARG00000077737	-0.59
ptpn11b	ENSDARG00000012340	-0.58
otx5	ENSDARG00000043483	-0.58
SACS (2 of 2)	ENSDARG00000091042	-0.58
CANT1 (3 of 3)	ENSDARG00000016398	-0.58
ntf3	ENSDARG00000059043	-0.58
si:ch211-162i8.4	ENSDARG00000087168	-0.58
ntrk3a	ENSDARG00000077228	-0.57
si:ch1073-416j23.1	ENSDARG00000055934	-0.57
rdh5	ENSDARG00000008306	-0.57
galntl4a	ENSDARG00000030292	-0.56
zgc:172282	ENSDARG00000075231	-0.56
gfod2	ENSDARG00000061145	-0.56
slc10a4	ENSDARG00000009131	-0.55
ebag9	ENSDARG00000040021	-0.55
F13A1 (3 of 3)	ENSDARG00000045453	-0.55
SACS (1 of 2)	ENSDARG00000062627	-0.55
si:ch211-106k21.5	ENSDARG00000086052	-0.52
si:dkey-246g23.4	ENSDARG00000013775	-0.52
si:dkey-77p23.3	ENSDARG00000091364	-0.52
ALOX5 (2 of 4)	ENSDARG00000069966	-0.52
si:dkey-179k24.4	ENSDARG00000091884	-0.52
zgc:113377	ENSDARG00000053165	-0.52
CABZ01056055.1	ENSDARG00000074782	-0.52
ptplad1	ENSDARG00000016038	-0.51
slc12a7a	ENSDARG00000073756	-0.51
ZBTB22 (2 of 2)	ENSDARG00000020176	-0.51
mak16	ENSDARG00000003527	-0.51
fbxl8	ENSDARG00000054222	-0.51
SIPA1	ENSDARG00000076697	-0.51
PICK1	ENSDARG00000071152	-0.51
tmem88b	ENSDARG00000069388	-0.51
ADAMTS6	ENSDARG00000041982	-0.5
ZNF710 (2 of 2)	ENSDARG00000014680	-0.5
MPPED1	ENSDARG00000088181	-0.5
dnase1l3	ENSDARG00000005464	-0.5
nub1	ENSDARG00000061417	-0.5
CDS1	ENSDARG00000019549	-0.5
RC3H1 (1 of 2)	ENSDARG00000063182	-0.49
CABZ01112215.1	ENSDARG00000079534	-0.49
lmtk2	ENSDARG00000076324	-0.49
nkd1	ENSDARG00000020053	-0.49
kcnk13a	ENSDARG00000008212	-0.49
cib2	ENSDARG00000032626	-0.49
NAA25	ENSDARG00000075446	-0.49
TCERG1 (1 of 3)	ENSDARG00000087882	-0.49
HRH4 (1 of 2)	ENSDARG00000060458	-0.49
DOCK6	ENSDARG00000035706	-0.49
si:dkeyp-38h2.2	ENSDARG00000056284	-0.49
arhgap21b	ENSDARG00000075673	-0.49
kcnh2	ENSDARG00000029881	-0.48
si:dkey-253d23.8	ENSDARG00000094427	-0.48
acot8	ENSDARG00000014138	-0.48
nrxn1b	ENSDARG00000063635	-0.48
SOWAHA (2 of 2)	ENSDARG00000079125	-0.48
gorasp1	ENSDARG00000003068	-0.48
rims2a	ENSDARG00000019622	-0.48
cacnb3b	ENSDARG00000076030	-0.48
dab1a	ENSDARG00000059939	-0.48
zgc:77112	ENSDARG00000015657	-0.48
GFOD1	ENSDARG00000061363	-0.48
c1galt1c1	ENSDARG00000036335	-0.48
si:ch73-92e7.2	ENSDARG00000077078	-0.47
CU693477.1	ENSDARG00000091573	-0.47
TCERG1 (2 of 3)	ENSDARG00000030665	-0.47
si:rp71-1g18.1	ENSDARG00000053792	-0.47
mab21l1	ENSDARG00000055089	-0.47
si:ch211-193k19.1	ENSDARG00000035660	-0.47
nab1b	ENSDARG00000040700	-0.47
ATP10B	ENSDARG00000076230	-0.47
plekho1b	ENSDARG00000077499	-0.47
podxl	ENSDARG00000031228	-0.47
mpnd	ENSDARG00000061989	-0.47
CYP27B1	ENSDARG00000045015	-0.46
wdr47	ENSDARG00000078136	-0.46
C7orf43	ENSDARG00000078891	-0.46
nbeal2	ENSDARG00000057508	-0.46
CABZ01081749.1	ENSDARG00000057324	-0.46
SCAMP3	ENSDARG00000016765	-0.46
AAK1 (1 of 2)	ENSDARG00000077686	-0.46
CCDC80 (2 of 2)	ENSDARG00000030975	-0.46
cby1	ENSDARG00000077409	-0.46
cmlc1	ENSDARG00000032976	-0.46
C23H20orf160	ENSDARG00000063089	-0.45
KBTBD3	ENSDARG00000060512	-0.45
SASH3	ENSDARG00000016541	-0.45
pax6b	ENSDARG00000045936	-0.45
fbxo8	ENSDARG00000007477	-0.45
fam131c	ENSDARG00000037320	-0.45
gclm	ENSDARG00000018953	-0.45
ube2nb	ENSDARG00000045877	-0.45
KLHL2	ENSDARG00000061786	-0.45
BX005085.4	ENSDARG00000091025	-0.45
tlr2	ENSDARG00000037758	-0.45
aldoaa	ENSDARG00000011665	-0.45
LSP1	ENSDARG00000027310	-0.45
itga8	ENSDARG00000078717	-0.45
THSD1	ENSDARG00000075273	-0.45
CR558302.1	ENSDARG00000055011	-0.45
phlda1	ENSDARG00000039714	-0.44
junbb	ENSDARG00000088371	-0.44
pom121	ENSDARG00000055113	-0.44
cbx1a	ENSDARG00000004189	-0.44
PGBD4 (6 of 7)	ENSDARG00000039063	-0.44
A2LD1 (3 of 3)	ENSDARG00000070581	-0.44
nol10	ENSDARG00000020077	-0.44
pex2	ENSDARG00000062421	-0.44
aarsd1	ENSDARG00000015747	-0.44
CABZ01088509.1	ENSDARG00000087719	-0.44
spns2	ENSDARG00000061017	-0.44
pargb	ENSDARG00000068420	-0.44
slc25a1	ENSDARG00000057110	-0.44
cldn19	ENSDARG00000044569	-0.44
ABCC6 (3 of 3)	ENSDARG00000094901	-0.44
siah1	ENSDARG00000030871	-0.44
PARP8	ENSDARG00000059789	-0.44
kmo	ENSDARG00000009160	-0.44
gfra2a	ENSDARG00000042723	-0.44
flrt3	ENSDARG00000076895	-0.43
FAM116A (2 of 2)	ENSDARG00000038245	-0.43
LUZP2	ENSDARG00000068247	-0.43
si:ch211-10d23.5	ENSDARG00000095510	-0.43
arl6ip6	ENSDARG00000071013	-0.43
wu:fc75a09	ENSDARG00000089342	-0.43
add2	ENSDARG00000074581	-0.43
KCTD20	ENSDARG00000059381	-0.43
kctd9	ENSDARG00000010603	-0.43
BX548000.1	ENSDARG00000079546	-0.43
rhoae	ENSDARG00000021309	-0.43
eme1	ENSDARG00000076913	-0.43
celf4	ENSDARG00000070045	-0.43
RYR2 (2 of 2)	ENSDARG00000056058	-0.43
APOD (1 of 3)	ENSDARG00000057437	-0.43
tpd52	ENSDARG00000061713	-0.43
CR352328.4	ENSDARG00000089432	-0.43
ctsf	ENSDARG00000063095	-0.43
CXXC5 (2 of 2)	ENSDARG00000075735	-0.43
hoxa5a	ENSDARG00000001784	-0.42
pitx2	ENSDARG00000036194	-0.42
edaradd	ENSDARG00000062289	-0.42
ppp4cb	ENSDARG00000076439	-0.42
TMEM201	ENSDARG00000077307	-0.42
si:dkeyp-35f12.3	ENSDARG00000003317	-0.42
BX005256.1	ENSDARG00000040284	-0.42
hs2st1a	ENSDARG00000062078	-0.42
rcor2	ENSDARG00000008278	-0.42
vasp	ENSDARG00000017105	-0.42
si:ch1073-127d16.1	ENSDARG00000087674	-0.42
lrrc57	ENSDARG00000043938	-0.42
sntg2	ENSDARG00000059425	-0.42
C4H1orf31	ENSDARG00000092677	-0.42
wnt7aa	ENSDARG00000044827	-0.42
TMEM136 (3 of 3)	ENSDARG00000024920	-0.42
slc26a1	ENSDARG00000029832	-0.42
noxo1b	ENSDARG00000056374	-0.42
tspan3a	ENSDARG00000034753	-0.41
stk38a	ENSDARG00000019973	-0.41
TMEM209	ENSDARG00000039340	-0.41
GNB1 (2 of 3)	ENSDARG00000060360	-0.41
si:ch211-242e8.1	ENSDARG00000069038	-0.41
tnfaip8l2a	ENSDARG00000075592	-0.41
churc1	ENSDARG00000010831	-0.41
oatx	ENSDARG00000019713	-0.41
ECE1	ENSDARG00000061737	-0.41
kcnn1	ENSDARG00000023546	-0.41
CABZ01066312.1	ENSDARG00000090311	-0.41
si:dkey-238o14.8	ENSDARG00000093721	-0.41
DRD1 (1 of 2)	ENSDARG00000071640	-0.41
FUZ	ENSDARG00000079730	-0.41
ptcd2	ENSDARG00000035391	-0.41
EML4 (2 of 2)	ENSDARG00000086525	-0.41
nop10	ENSDARG00000089426	-0.41
pla2g6	ENSDARG00000060921	-0.41
fan1	ENSDARG00000062269	-0.41
HTRA2 (28 of 31)	ENSDARG00000094403	-0.41
cisd1	ENSDARG00000079516	-0.41
nuak2	ENSDARG00000063661	-0.41
gmfb	ENSDARG00000028327	-0.41
sp5l	ENSDARG00000010124	-0.41
cdk2	ENSDARG00000026577	-0.41
slc25a4	ENSDARG00000027355	-0.41
FAM108C1	ENSDARG00000058452	-0.41
zgc:136614	ENSDARG00000069471	-0.41
CR388132.2	ENSDARG00000092942	-0.41
gys1	ENSDARG00000016875	-0.41
mapk1	ENSDARG00000027552	-0.41
dnmt7	ENSDARG00000052402	-0.41
C10orf118	ENSDARG00000061020	-0.41
IQCK	ENSDARG00000076831	-0.41
ZBTB43	ENSDARG00000045983	-0.41
atic	ENSDARG00000016706	-0.4
itga5	ENSDARG00000006353	-0.4
foxn2b	ENSDARG00000045105	-0.4
FAM174B	ENSDARG00000068709	-0.4
lgi3	ENSDARG00000041358	-0.4
zgc:162936	ENSDARG00000069957	-0.4
zgc:198329	ENSDARG00000076981	-0.4
FAM219A (2 of 2)	ENSDARG00000013813	-0.4
MYOF (1 of 2)	ENSDARG00000017128	-0.4
atad5b	ENSDARG00000005974	-0.4
FP074874.1	ENSDARG00000089047	-0.4
ywhaqa	ENSDARG00000042539	-0.4
spata2	ENSDARG00000063250	-0.4
ptprjb	ENSDARG00000091539	-0.4
zgc:92130|si:ch73-30n17.4	ENSDARG076350|094590	-0.4
gpc3	ENSDARG00000032199	-0.4
HAUS5	ENSDARG00000019156	-0.4
pikfyve	ENSDARG00000056112	-0.4
galnt7	ENSDARG00000057303	-0.4
pvrl1b	ENSDARG00000086034	-0.4
tgfb2	ENSDARG00000027087	-0.4
SLC7A8 (1 of 2)	ENSDARG00000075831	-0.4
KCNJ1 (2 of 7)	ENSDARG00000086248	-0.4
CU929378.1	ENSDARG00000089511	-0.4
CR382372.2	ENSDARG00000095121	-0.4
nek2	ENSDARG00000005619	-0.4
KIAA1024	ENSDARG00000069291	-0.4
si:ch1073-221c23.2	ENSDARG00000095765	-0.4
si:dkey-283b15.3	ENSDARG00000089435	-0.4
vsx2	ENSDARG00000005574	-0.4
GDPD5 (2 of 2)	ENSDARG00000077284	-0.4
lypd6b	ENSDARG00000077643	-0.4
wbscr27	ENSDARG00000069507	-0.4
ropn1l	ENSDARG00000058370	-0.4
zgc:113314	ENSDARG00000069453	-0.4
pck2	ENSDARG00000020956	-0.4
cpped1	ENSDARG00000031968	-0.4
si:dkey-30j22.2	ENSDARG00000091757	-0.39
nfixa	ENSDARG00000043226	-0.39
zgc:154018	ENSDARG00000068613	-0.39
prdm10	ENSDARG022161|092932	-0.39
rnmtl1a	ENSDARG00000016543	-0.39
phf21aa	ENSDARG00000006878	-0.39
CR847504.1	ENSDARG00000089224	-0.39
btaf1	ENSDARG00000060089	-0.39
cep290	ENSDARG00000062727	-0.39
tnnc2	ENSDARG00000070835	-0.39
si:ch211-150o23.2	ENSDARG00000092746	-0.39
plxna3	ENSDARG00000007172	-0.39
tjp2b	ENSDARG00000023443	-0.39
fam78a	ENSDARG00000088222	-0.39
RALBP1	ENSDARG00000078653	-0.39
atf6	ENSDARG00000012656	-0.39
si:ch211-9d9.1	ENSDARG00000041524	-0.39
hexa	ENSDARG00000052113	-0.39
junba	ENSDARG00000074378	-0.39
fzd4	ENSDARG00000077111	-0.39
LMOD1 (2 of 2)	ENSDARG00000077261	-0.39
bcl7ba	ENSDARG00000026709	-0.39
zgc:162160	ENSDARG00000060259	-0.39
MDGA2 (2 of 2)	ENSDARG00000090441	-0.39
C12H17orf62 (2 of 2)	ENSDARG00000091228	-0.39
itga3a	ENSDARG00000037917	-0.39
efhd2	ENSDARG00000055759	-0.39
C16H3orf39	ENSDARG00000010941	-0.38
si:ch211-149b19.4	ENSDARG00000095911	-0.38
rangap1	ENSDARG00000056059	-0.38
si:ch211-171h4.3	ENSDARG00000020455	-0.38
si:ch1073-126c3.2	ENSDARG00000092858	-0.38
gpx3	ENSDARG00000043342	-0.38
UIMC1 (1 of 2)	ENSDARG00000089679	-0.38
stk38l	ENSDARG00000045482	-0.38
EPHB6	ENSDARG00000057729	-0.38
pi4k2b	ENSDARG00000013881	-0.38
fynrk	ENSDARG00000027807	-0.38
CGN (2 of 2)	ENSDARG00000058690	-0.38
ZFP37 (10 of 55)	ENSDARG00000075372	-0.38
BX000701.1	ENSDARG00000086831	-0.38
ccdc85b	ENSDARG00000061543	-0.38
ciapin1	ENSDARG00000045733	-0.38
slc24a5	ENSDARG00000024771	-0.38
GPT (2 of 2)	ENSDARG00000055642	-0.38
si:dkey-199m13.7	ENSDARG00000095542	-0.38
ctnnd2a	ENSDARG00000062415	-0.38
itgb3b	ENSDARG00000045070	-0.38
mtdhb	ENSDARG00000004939	-0.38
ZFP37 (7 of 55)	ENSDARG00000073800	-0.38
FP067396.1	ENSDARG00000088373	-0.38
BX537137.1	ENSDARG00000092017	-0.38
CABZ01069216.1	ENSDARG00000077753	-0.38
laptm4b	ENSDARG00000035870	-0.38
PPP2R3B	ENSDARG00000076004	-0.38
FAM78B (2 of 2)	ENSDARG00000063018	-0.37
mamdc1	ENSDARG00000024017	-0.37
DSCAM (2 of 2)	ENSDARG00000028118	-0.37
hspa13	ENSDARG00000040984	-0.37
ZBTB40	ENSDARG00000091762	-0.37
C3H19orf66	ENSDARG00000052176	-0.37
CABZ01003826.2	ENSDARG00000086627	-0.37
CU464205.2	ENSDARG00000088331	-0.37
si:ch73-299h12.8	ENSDARG00000093208	-0.37
mylipb	ENSDARG00000055118	-0.37
si:dkey-13a21.4	ENSDARG00000026098	-0.37
xylt1	ENSDARG00000061248	-0.37
derl1	ENSDARG00000021905	-0.37
CHST3 (2 of 2)	ENSDARG00000061070	-0.37
PLCB1 (2 of 2)	ENSDARG00000068594	-0.37
myo18aa	ENSDARG00000075752	-0.37
atf3	ENSDARG00000007823	-0.37
srp19	ENSDARG00000035699	-0.37
parp12a	ENSDARG00000042496	-0.37
pik3cb	ENSDARG00000075253	-0.37
arl15a	ENSDARG00000076040	-0.37
actr5	ENSDARG00000012995	-0.37
AGTR1 (1 of 2)	ENSDARG00000045443	-0.37
si:ch73-299h12.1	ENSDARG00000095181	-0.37
chgb	ENSDARG00000076500	-0.37
pdhx	ENSDARG00000051756	-0.37
MAGI1 (2 of 2)	ENSDARG00000070145	-0.36
GPRIN3 (2 of 2)	ENSDARG00000088882	-0.36
fech	ENSDARG00000003462	-0.36
bmp15	ENSDARG00000037491	-0.36
ttc13	ENSDARG00000063242	-0.36
cyp2aa9	ENSDARG00000070020	-0.36
prkcz	ENSDARG00000043332	-0.36
pi4k2a	ENSDARG00000033666	-0.36
TPPP2	ENSDARG00000035338	-0.36
chp	ENSDARG00000052859	-0.36
adat1	ENSDARG00000061348	-0.36
BAHD1 (2 of 2)	ENSDARG00000090712	-0.36
si:dkey-179o14.1	ENSDARG00000078902	-0.36
DTX3L	ENSDARG00000075504	-0.36
hrasb	ENSDARG00000005651	-0.36
glis1b	ENSDARG00000027933	-0.36
C3orf78	ENSDARG00000089921	-0.36
ACVR1B (1 of 2)	ENSDARG00000052142	-0.36
BX511263.2	ENSDARG00000075397	-0.36
cul1b	ENSDARG00000007691	-0.36
prps1a	ENSDARG00000015524	-0.36
mll3a	ENSDARG00000079312	-0.36
C19H7orf41	ENSDARG00000074505	-0.36
vps26a	ENSDARG00000056549	-0.36
zgc:158654	ENSDARG00000012338	-0.36
dennd5b	ENSDARG00000003789	-0.36
rab35	ENSDARG00000058425	-0.36
LPHN3	ENSDARG00000061121	-0.36
agpat2	ENSDARG00000068437	-0.36
C1H10orf26 (2 of 2)	ENSDARG00000029751	-0.35
si:ch211-119b12.8	ENSDARG00000041413	-0.35
KNDC1 (2 of 2)	ENSDARG00000059910	-0.35
nfe2l3	ENSDARG00000019810	-0.35
RNF11	ENSDARG00000040635	-0.35
DNAJB2	ENSDARG00000058644	-0.35
stim1a	ENSDARG00000060723	-0.35
VRTN	ENSDARG00000061963	-0.35
clgn	ENSDARG00000009315	-0.35
klhl26	ENSDARG00000053876	-0.35
zgc:73226	ENSDARG00000023759	-0.35
VPS37B (1 of 2)	ENSDARG00000039319	-0.35
si:dkey-19a16.5	ENSDARG00000071656	-0.35
sept4a	ENSDARG00000010385	-0.35
SYNDIG1L	ENSDARG00000042390	-0.35
pnocb	ENSDARG00000024189	-0.35
zgc:63637	ENSDARG00000029885	-0.35
esrrb	ENSDARG00000040151	-0.35
GK	ENSDARG00000053456	-0.35
FHOD1	ENSDARG00000051768	-0.35
POLR3A	ENSDARG00000071269	-0.35
wdr92	ENSDARG00000037334	-0.35
SENP2	ENSDARG00000073837	-0.35
B3GNT1	ENSDARG00000077583	-0.35
rab6ba	ENSDARG00000034522	-0.35
crb2a	ENSDARG00000060106	-0.35
CR847949.1	ENSDARG00000073850	-0.35
SLC27A3	ENSDARG00000046054	-0.35
cadm4	ENSDARG00000040291	-0.35
degs1	ENSDARG00000007347	-0.34
th	ENSDARG00000030621	-0.34
dusp4	ENSDARG00000044688	-0.34
AGRN	ENSDARG00000079388	-0.34
RAB11FIP2	ENSDARG00000075596	-0.34
ZFP37 (4 of 55)	ENSDARG00000090209	-0.34
MYH14|si:ch211-120k19.3	ENSDARG073732|094040	-0.34
ube2e3	ENSDARG00000012244	-0.34
zc3hc1	ENSDARG00000062651	-0.34
PAMR1	ENSDARG00000093480	-0.34
zgc:165526	ENSDARG00000023373	-0.34
si:ch73-27e22.8	ENSDARG00000091269	-0.34
si:ch73-92e7.3	ENSDARG00000092605	-0.34
ARHGAP27 (1 of 2)	ENSDARG00000061798	-0.34
ODZ2 (2 of 2)	ENSDARG00000011171	-0.34
BICD2 (2 of 2)	ENSDARG00000075571	-0.34
tnika	ENSDARG00000056218	-0.34
ube3a	ENSDARG00000055737	-0.34
si:ch211-22d5.2	ENSDARG00000079031	-0.34
hdlbp	ENSDARG00000009830	-0.34
zgc:112399	ENSDARG00000053192	-0.34
gfra2b	ENSDARG00000044015	-0.34
b3gnt2b	ENSDARG00000091902	-0.34
FAM196A (1 of 3)	ENSDARG00000079559	-0.34
SLC25A28 (1 of 2)	ENSDARG00000052994	-0.34
slc25a28	ENSDARG00000074297	-0.34
prkar1aa	ENSDARG00000076128	-0.34
C12H17orf62 (1 of 2)	ENSDARG00000071414	-0.34
ARHGEF2 (2 of 2)	ENSDARG00000075819	-0.34
C3orf64	ENSDARG00000022853	-0.34
mgll	ENSDARG00000036820	-0.34
stk16	ENSDARG00000037777	-0.34
C1H3orf70 (1 of 2)	ENSDARG00000091513	-0.34
kcnh1	ENSDARG00000024167	-0.34
SLC4A7	ENSDARG00000073952	-0.34
si:ch1073-464p5.4	ENSDARG00000086569	-0.34
FARS2 (1 of 2)	ENSDARG00000091247	-0.34
GRAMD1B (2 of 2)	ENSDARG00000074258	-0.34
wnt7bb	ENSDARG00000071107	-0.34
tmem41b	ENSDARG00000080006	-0.34
si:ch1073-15f12.3	ENSDARG00000059369	-0.34
tbx20	ENSDARG00000005150	-0.33
CU638740.2	ENSDARG00000079429	-0.33
epha8	ENSDARG00000023609	-0.33
USP53 (1 of 2)	ENSDARG00000078615	-0.33
C8H11orf31	ENSDARG00000093022	-0.33
tlr5b	ENSDARG00000044415	-0.33
dock5	ENSDARG00000001968	-0.33
akt2	ENSDARG00000011219	-0.33
NEURL4	ENSDARG00000078127	-0.33
arsh	ENSDARG00000002299	-0.33
arx	ENSDARG00000058011	-0.33
fam98b	ENSDARG00000060068	-0.33
CU467889.1	ENSDARG00000032826	-0.33
ikbkb	ENSDARG00000079123	-0.33
ANKLE1	ENSDARG00000087529	-0.33
si:dkey-258f14.2	ENSDARG00000094874	-0.33
syt13	ENSDARG00000012306	-0.33
ft2	ENSDARG00000059055	-0.33
BX005421.5	ENSDARG00000074607	-0.33
creb3l3	ENSDARG00000056226	-0.33
dolpp1	ENSDARG00000036915	-0.33
si:ch211-165f21.6	ENSDARG00000090099	-0.33
si:ch211-71n6.4	ENSDARG00000088003	-0.33
ccr8.1	ENSDARG00000095789	-0.33
slain1b	ENSDARG00000077888	-0.33
si:ch211-274p24.4	ENSDARG00000087088	-0.33
ache	ENSDARG00000031796	-0.33
fer	ENSDARG00000012196	-0.33
CABZ01072922.1	ENSDARG00000067847	-0.33
copeb	ENSDARG00000029072	-0.33
CR450780.1	ENSDARG00000076331	-0.33
apoc2	ENSDARG00000092155	-0.33
BX324142.2	ENSDARG00000094054	-0.33
bcr	ENSDARG00000079286	-0.33
fgfr1b	ENSDARG00000011190	-0.32
CABZ01054962.1	ENSDARG00000088672	-0.32
CT573476.1	ENSDARG00000077915	-0.32
epb41l5	ENSDARG00000032324	-0.32
CR339046.1	ENSDARG00000056961	-0.32
KCNK2 (1 of 2)	ENSDARG00000055123	-0.32
gra	ENSDARG00000078754	-0.32
SNX20|mphosph6	ENSDARG045554|093007	-0.32
SECISBP2L	ENSDARG00000078687	-0.32
CR854948.2	ENSDARG00000086711	-0.32
artn	ENSDARG00000093714	-0.32
ADRA1D	ENSDARG00000024101	-0.32
pcyt1ba	ENSDARG00000058162	-0.32
asah2	ENSDARG00000012829	-0.32
si:ch211-214j24.10	ENSDARG00000045847	-0.32
PLXNA2	ENSDARG00000060372	-0.32
KAT7 (1 of 2)	ENSDARG00000070371	-0.32
kcnf1a	ENSDARG00000027940	-0.32
DHX33	ENSDARG00000051785	-0.32
si:dkey-90l8.3	ENSDARG00000052657	-0.32
slc1a9	ENSDARG00000054836	-0.32
wfdc1	ENSDARG00000058003	-0.32
si:dkey-266m15.5	ENSDARG00000076548	-0.32
sltm	ENSDARG00000052728	-0.32
rab5b	ENSDARG00000016059	-0.32
si:ch73-308m11.1	ENSDARG00000039752	-0.32
POLR2M	ENSDARG00000074968	-0.32
si:dkey-247i3.3	ENSDARG00000095521	-0.32
gro2	ENSDARG00000002787	-0.32
drd2a	ENSDARG00000056926	-0.32
PDGFC	ENSDARG00000077588	-0.32
slco4a1	ENSDARG00000075948	-0.32
ST6GALNAC5 (1 of 2)	ENSDARG00000039220	-0.32
gnav1	ENSDARG00000043006	-0.32
aatkb	ENSDARG00000077477	-0.32
st3gal1	ENSDARG00000079654	-0.32
si:ch1073-160m15.1	ENSDARG00000094390	-0.32
cep63	ENSDARG00000056862	-0.32
nfkbiab	ENSDARG00000007693	-0.32
DAPK1	ENSDARG00000060093	-0.32
cnga3a	ENSDARG00000070726	-0.32
KEL	ENSDARG00000076950	-0.32
CABZ01062452.1	ENSDARG00000077437	-0.32
cdc42ep4a	ENSDARG00000039704	-0.32
baxa	ENSDARG00000020623	-0.32
zgc:113295	ENSDARG00000074768	-0.32
PLCL2	ENSDARG00000075247	-0.32
MCOLN2	ENSDARG00000018722	-0.31
minal	ENSDARG00000036359	-0.31
AKR7A3	ENSDARG00000016649	-0.31
SYNGR2 (2 of 3)	ENSDARG00000030752	-0.31
trdn	ENSDARG00000041779	-0.31
CU928061.1	ENSDARG00000062828	-0.31
skor1a	ENSDARG00000069030	-0.31
pls1	ENSDARG00000039272	-0.31
si:ch211-247h9.1	ENSDARG00000062880	-0.31
si:dkey-219c3.2	ENSDARG00000075805	-0.31
TSPAN4	ENSDARG00000089354	-0.31
si:dkey-15h8.2	ENSDARG00000094106	-0.31
gipc1	ENSDARG00000010771	-0.31
serpina1	ENSDARG00000090286	-0.31
NINJ1	ENSDARG00000077942	-0.31
si:dkey-4c15.12	ENSDARG00000095350	-0.31
runx3	ENSDARG00000052826	-0.31
dock11	ENSDARG00000062485	-0.31
gyltl1b	ENSDARG00000017058	-0.31
ypel5	ENSDARG00000088929	-0.31
gramd1a	ENSDARG00000076689	-0.31
sik2b	ENSDARG00000062315	-0.31
ntn1b	ENSDARG00000022531	-0.31
itgb6	ENSDARG00000002494	-0.31
grin3b	ENSDARG00000005364	-0.31
cux2	ENSDARG00000086345	-0.31
gdap1	ENSDARG00000058601	-0.31
mat1a	ENSDARG00000039605	-0.31
sgcb	ENSDARG00000052341	-0.31
ern2	ENSDARG00000058475	-0.31
NELL2 (2 of 2)	ENSDARG00000090690	-0.31
si:dkey-61f9.1	ENSDARG00000070414	-0.31
gpr155a	ENSDARG00000090804	-0.31
SEMA4A (1 of 2)	ENSDARG00000062352	-0.31
RAP2A (1 of 2)	ENSDARG00000040246	-0.31
bcam	ENSDARG00000090190	-0.3
lrrc8c	ENSDARG00000059718	-0.3
kpna1	ENSDARG00000016360	-0.3
SERTAD4	ENSDARG00000089795	-0.3
TSHZ2	ENSDARG00000079201	-0.3
tspan11	ENSDARG00000001781	-0.3
fras1	ENSDARG00000054619	-0.3
PRAME	ENSDARG00000036493	-0.3
zgc:195063	ENSDARG00000055463	-0.3
lrpap1	ENSDARG00000033604	-0.3
ccdc53	ENSDARG00000045563	-0.3
h2afy	ENSDARG00000053442	-0.3
mpp5a	ENSDARG00000006272	-0.3
smpd1	ENSDARG00000076121	-0.3
trpm3	ENSDARG00000039181	-0.3
tnnt2c	ENSDARG00000032242	-0.3
ptprnb	ENSDARG00000077047	-0.3
vps52	ENSDARG00000009175	-0.3
tspan12	ENSDARG00000032389	-0.3
ilf3b	ENSDARG00000029394	-0.3
crb2b	ENSDARG00000060081	-0.3
pak4	ENSDARG00000018110	-0.3
ERBB4 (3 of 5)	ENSDARG00000090408	-0.3
myd88	ENSDARG00000010169	-0.3
zgc:112334	ENSDARG00000005879	-0.3
TANC2 (2 of 2)	ENSDARG00000079004	-0.3
zgc:194392	ENSDARG00000074809	-0.3
rassf1	ENSDARG00000004840	-0.3
ADRA1B (2 of 2)	ENSDARG00000041173	-0.3
zdhhc8a	ENSDARG00000042872	-0.3
CERS3 (1 of 2)	ENSDARG00000078541	-0.3
NCKAP1L	ENSDARG00000075748	-0.3
si:ch211-132b12.8	ENSDARG00000055250	-0.3
FAM154B	ENSDARG00000006474	-0.3
mfn1	ENSDARG00000005121	-0.3
USP31	ENSDARG00000074017	-0.3
hey1	ENSDARG00000070538	-0.29
RALGAPA2	ENSDARG00000005861	-0.29
CHDH	ENSDARG00000075162	-0.29
ARHGAP17 (2 of 3)|si:ch211-246e12.3	ENSDARG070804|092455	-0.29
znf148	ENSDARG00000055106	-0.29
tmprss9	ENSDARG00000029841	-0.29
dysf	ENSDARG00000007370	-0.29
FAM105B (2 of 2)	ENSDARG00000073931	-0.29
ALPK3 (1 of 2)	ENSDARG00000078989	-0.29
galnt14	ENSDARG00000023448	-0.29
stk10	ENSDARG00000042760	-0.29
slc7a7	ENSDARG00000055226	-0.29
TTC31	ENSDARG00000057890	-0.29
fbxw2	ENSDARG00000009745	-0.29
C13H1orf96 (1 of 2)	ENSDARG00000040085	-0.29
B4GALNT1 (1 of 2)	ENSDARG00000077352	-0.29
clic4	ENSDARG00000022995	-0.29
KCNT2 (2 of 2)	ENSDARG00000075812	-0.29
ptrh2	ENSDARG00000077339	-0.29
add3a	ENSDARG00000040874	-0.29
KCNJ10 (1 of 2)	ENSDARG00000090815	-0.29
si:ch211-133n4.4	ENSDARG00000071224	-0.29
spag7	ENSDARG00000011555	-0.29
c1qtnf6a	ENSDARG00000055175	-0.29
ANPEP (2 of 5)	ENSDARG00000091231	-0.29
CABZ01030111.1	ENSDARG00000016923	-0.29
mmp11b	ENSDARG00000016718	-0.29
st5	ENSDARG00000037363	-0.29
serpina1l	ENSDARG00000090850	-0.29
map3k10	ENSDARG00000055672	-0.29
CD44 (2 of 2)	ENSDARG00000087863	-0.29
mccc2	ENSDARG00000017571	-0.29
pdia5	ENSDARG00000069242	-0.29
rheb	ENSDARG00000090213	-0.29
APOM	ENSDARG00000076838	-0.29
igf2bp3	ENSDARG00000010266	-0.29
syngr2b	ENSDARG00000086225	-0.29
si:ch211-120c15.2	ENSDARG00000093500	-0.29
cfb	ENSDARG00000055278	-0.29
tmem145	ENSDARG00000088342	-0.28
dnajb5	ENSDARG00000052881	-0.28
kcnh8	ENSDARG00000062640	-0.28
zgc:114046	ENSDARG00000075482	-0.28
cyp21a2	ENSDARG00000037550	-0.28
CCNL1 (1 of 2)	ENSDARG00000055124	-0.28
rac3b	ENSDARG00000020795	-0.28
SOX12	ENSDARG00000025847	-0.28
grpr	ENSDARG00000056620	-0.28
sv2c	ENSDARG00000059997	-0.28
zcchc17	ENSDARG00000018936	-0.28
tiam1	ENSDARG00000078430	-0.28
mapre3a	ENSDARG00000020231	-0.28
ccdc85ca	ENSDARG00000005232	-0.28
NTRK3 (2 of 2)	ENSDARG00000063035	-0.28
CR382281.1	ENSDARG00000091803	-0.28
layna	ENSDARG00000035169	-0.28
GIT1	ENSDARG00000039489	-0.28
elmo1	ENSDARG00000019258	-0.28
b3gnt2a	ENSDARG00000052376	-0.28
map7d2b	ENSDARG00000045316	-0.28
rhogb	ENSDARG00000004301	-0.28
lipi	ENSDARG00000005332	-0.28
mboat7	ENSDARG00000033436	-0.28
prr18	ENSDARG00000093768	-0.28
slc3a2b	ENSDARG00000037012	-0.28
mtor	ENSDARG00000053196	-0.28
PFKL (1 of 2)	ENSDARG00000060504	-0.28
si:ch211-207j7.2	ENSDARG00000090793	-0.28
rhoq	ENSDARG00000025953	-0.28
trim33	ENSDARG00000016181	-0.28
FKRP (1 of 2)	ENSDARG00000062451	-0.28
fkrp	ENSDARG00000091714	-0.28
ERGIC1	ENSDARG00000005273	-0.28
fam107b	ENSDARG00000026865	-0.28
ASAP1 (1 of 2)	ENSDARG00000029463	-0.28
wacb	ENSDARG00000056403	-0.28
TRRAP	ENSDARG00000090442	-0.28
atxn7l2b	ENSDARG00000056268	-0.28
ahctf1	ENSDARG00000077530	-0.28
wdr37	ENSDARG00000074611	-0.28
AEBP1 (1 of 2)	ENSDARG00000091726	-0.28
aldh9a1a	ENSDARG00000069100	-0.28
PPM1J	ENSDARG00000074690	-0.28
NAT16	ENSDARG00000086222	-0.28
GCNT4 (2 of 3)	ENSDARG00000044755	-0.28
hnrnpd	ENSDARG00000059246	-0.28
LYL1	ENSDARG00000091603	-0.28
atp10a	ENSDARG00000061039	-0.27
ppp2r5eb	ENSDARG00000069118	-0.27
brpf3	ENSDARG00000074238	-0.27
NUDT19	ENSDARG00000077537	-0.27
rnf113a	ENSDARG00000037930	-0.27
ggh	ENSDARG00000037176	-0.27
CDK17	ENSDARG00000079470	-0.27
nhlh2	ENSDARG00000025495	-0.27
RAP1GAP2 (2 of 2)	ENSDARG00000061551	-0.27
MAP3K1	ENSDARG00000088180	-0.27
DCAF8	ENSDARG00000000324	-0.27
C4orf52	ENSDARG00000087729	-0.27
hnrnpab	ENSDARG00000007960	-0.27
lonp2	ENSDARG00000004896	-0.27
OTOF (2 of 2)	ENSDARG00000020581	-0.27
si:rp71-7l19.6	ENSDARG00000094147	-0.27
GPC1 (1 of 2)	ENSDARG00000019341	-0.27
ssfa2	ENSDARG00000038938	-0.27
eef2a.1	ENSDARG00000042094	-0.27
kcnk10a	ENSDARG00000062849	-0.27
rxrbb	ENSDARG00000002006	-0.27
PAX7 (1 of 3)	ENSDARG00000091353	-0.27
CDH26	ENSDARG00000078404	-0.27
snx5	ENSDARG00000020442	-0.27
C23H20orf112 (1 of 2)	ENSDARG00000037607	-0.27
UACA (1 of 2)	ENSDARG00000060238	-0.27
stim1b	ENSDARG00000061560	-0.27
skiv2l	ENSDARG00000062206	-0.27
DUSP28	ENSDARG00000059695	-0.27
LCA5	ENSDARG00000076153	-0.27
CR749167.1	ENSDARG00000086769	-0.27
CABZ01021435.3	ENSDARG00000090282	-0.27
si:dkey-224e22.2	ENSDARG00000034941	-0.27
bri3bp	ENSDARG00000010108	-0.27
pde5ab	ENSDARG00000051915	-0.27
adss	ENSDARG00000002071	-0.27
ankle2	ENSDARG00000035607	-0.27
chmp5b	ENSDARG00000041900	-0.27
hectd1	ENSDARG00000054213	-0.27
si:dkey-193b15.6	ENSDARG00000060315	-0.27
bivm	ENSDARG00000061409	-0.27
spty2d1	ENSDARG00000033889	-0.27
QKI (2 of 2)	ENSDARG00000010018	-0.27
pomcb	ENSDARG00000069307	-0.27
si:ch73-178d14.1	ENSDARG00000077950	-0.27
AL929495.2	ENSDARG00000090767	-0.27
znf503	ENSDARG00000018492	-0.26
fgf20b	ENSDARG00000086070	-0.26
edf1	ENSDARG00000009950	-0.26
insra	ENSDARG00000011948	-0.26
CRTC1 (2 of 2)	ENSDARG00000076076	-0.26
tmed1a	ENSDARG00000031325	-0.26
med4	ENSDARG00000041503	-0.26
CABZ01100267.1	ENSDARG00000091691	-0.26
arhgef11	ENSDARG00000052482	-0.26
SPTBN4 (2 of 2)	ENSDARG00000068624	-0.26
si:dkey-157l19.2	ENSDARG00000060340	-0.26
arhgef1a|si:dkey-240h12.3	ENSDARG040380|095458	-0.26
CLCN4	ENSDARG00000035808	-0.26
CECR5	ENSDARG00000006462	-0.26
ank3a	ENSDARG00000061736	-0.26
CU915778.2	ENSDARG00000089345	-0.26
CLDN23 (1 of 2)	ENSDARG00000028096	-0.26
si:dkey-93n13.2	ENSDARG00000092816	-0.26
si:dkey-121a11.3	ENSDARG00000071458	-0.26
arvcfa	ENSDARG00000074329	-0.26
BX324215.3	ENSDARG00000078349	-0.26
itga11a	ENSDARG00000036086	-0.26
TMEM242	ENSDARG00000037070	-0.26
b2ml	ENSDARG00000015887	-0.26
pou3f2	ENSDARG00000076262	-0.26
CT027800.1	ENSDARG00000089112	-0.26
cacna1da	ENSDARG00000024004	-0.26
KCNG2	ENSDARG00000035961	-0.26
cygb2	ENSDARG00000070148	-0.26
grn1	ENSDARG00000089362	-0.26
fosl2	ENSDARG00000040623	-0.26
lrp12	ENSDARG00000059674	-0.26
tppp3	ENSDARG00000030463	-0.26
fgf4	ENSDARG00000068095	-0.25
noa1	ENSDARG00000073788	-0.25
paqr8	ENSDARG00000088828	-0.25
DTX3	ENSDARG00000025766	-0.25
cyth1	ENSDARG00000076742	-0.25
dhodh	ENSDARG00000051889	-0.25
STEAP4	ENSDARG00000055901	-0.25
ctsbb	ENSDARG00000067570	-0.25
atp1a1	ENSDARG00000002791	-0.25
exoc6	ENSDARG00000020521	-0.25
apooa	ENSDARG00000046154	-0.25
WWC2	ENSDARG00000076041	-0.25
ndufs4	ENSDARG00000052840	-0.25
hist2h2l	ENSDARG00000068996	-0.25
grn2	ENSDARG00000088641	-0.25
ADAMTSL3	ENSDARG00000027903	-0.25
ARHGAP12 (2 of 2)	ENSDARG00000008548	-0.25
ihha	ENSDARG00000058733	-0.25
plk3	ENSDARG00000038754	-0.25
sspn	ENSDARG00000041747	-0.25
slc45a4	ENSDARG00000077326	-0.25
KBTBD11	ENSDARG00000059272	-0.25
sema3ga	ENSDARG00000042545	-0.25
zmynd8	ENSDARG00000007601	-0.25
si:ch211-165a16.2	ENSDARG00000091293	-0.25
hrasa|BX323801.1	ENSDARG070524|070530	-0.25
DNAJC25	ENSDARG00000067613	-0.25
CT583625.1	ENSDARG00000086621	-0.25
pcsk2	ENSDARG00000019451	-0.25
guca1d	ENSDARG00000044629	-0.25
ZNF740	ENSDARG00000061174	-0.25
ppp1r12a	ENSDARG00000010784	-0.25
rpl7	ENSDARG00000007320	-0.25
ctsl1a	ENSDARG00000007836	-0.25
ftsjd1	ENSDARG00000036345	-0.25
GTF3C6	ENSDARG00000043301	-0.25
homez	ENSDARG00000054304	-0.25
usp8	ENSDARG00000063719	-0.25
smc4	ENSDARG00000038882	-0.25
OSTN	ENSDARG00000054055	-0.25
FAM53C	ENSDARG00000045127	-0.25
TNRC6B (2 of 3)	ENSDARG00000076389	-0.25
syne1b	ENSDARG00000063068	-0.25
MRAS (1 of 2)	ENSDARG00000075285	-0.25
CU694256.1	ENSDARG00000037861	-0.25
TOM1L2 (2 of 2)	ENSDARG00000056394	-0.25
TNRC6B (3 of 3)	ENSDARG00000079723	-0.25
mcm3	ENSDARG00000024204	-0.25
ikzf5	ENSDARG00000056491	-0.25
MCM3 (2 of 2)	ENSDARG00000090802	-0.25
AL954132.2	ENSDARG00000063444	-0.24
GDPD5 (1 of 2)	ENSDARG00000076962	-0.24
pspc1	ENSDARG00000006621	-0.24
s100a10b	ENSDARG00000025254	-0.24
mgat4b	ENSDARG00000004115	-0.24
p2rx3a	ENSDARG00000010477	-0.24
ndel1a	ENSDARG00000010953	-0.24
hccsa	ENSDARG00000028131	-0.24
FAM161A	ENSDARG00000089742	-0.24
sptbn2	ENSDARG00000053956	-0.24
phactr4a	ENSDARG00000015552	-0.24
gbp2	ENSDARG00000038669	-0.24
METTL12	ENSDARG00000054856	-0.24
cdk5	ENSDARG00000056683	-0.24
aldh5a1	ENSDARG00000076544	-0.24
MBLAC1	ENSDARG00000077314	-0.24
gltpa	ENSDARG00000061921	-0.24
CR450785.1	ENSDARG00000089587	-0.24
ANKRD13B	ENSDARG00000014652	-0.24
igf1ra	ENSDARG00000027423	-0.24
C5H12orf34	ENSDARG00000090797	-0.24
PARP4	ENSDARG00000069934	-0.24
si:ch73-386h18.1	ENSDARG00000073944	-0.24
grin2ca	ENSDARG00000078149	-0.24
tspan5	ENSDARG00000086033	-0.24
fam155a	ENSDARG00000075858	-0.24
znrf2b	ENSDARG00000078486	-0.24
ptges3a	ENSDARG00000037284	-0.24
rsrc2	ENSDARG00000042534	-0.24
zgc:110655	ENSDARG00000086821	-0.24
ttll7	ENSDARG00000062973	-0.24
H2BFM	ENSDARG00000074491	-0.24
MYCT1 (2 of 2)	ENSDARG00000088546	-0.24
setd1a	ENSDARG00000060030	-0.24
PDE9A (2 of 2)	ENSDARG00000088368	-0.24
rab43	ENSDARG00000063466	-0.24
BX323854.3	ENSDARG00000086586	-0.24
nsfb	ENSDARG00000038991	-0.24
SPTLC3	ENSDARG00000030743	-0.24
vcana	ENSDARG00000078680	-0.24
tfdp1a	ENSDARG00000019293	-0.24
CCDC9	ENSDARG00000004636	-0.24
stk38b	ENSDARG00000018516	-0.24
ccbl1	ENSDARG00000023645	-0.24
CABZ01090041.1	ENSDARG00000034667	-0.24
tmem169	ENSDARG00000027131	-0.24
adnp2b	ENSDARG00000028431	-0.24
NFRKB	ENSDARG00000091512	-0.24
kif11	ENSDARG00000010948	-0.24
rps6ka3a	ENSDARG00000035556	-0.24
hmgb3a	ENSDARG00000056725	-0.24
anks1b	ENSDARG00000003512	-0.23
smtnl|poldip2	ENSDARG055632|092305	-0.23
slc31a1	ENSDARG00000013961	-0.23
CABZ01088039.1	ENSDARG00000091816	-0.23
DLG4 (1 of 3)	ENSDARG00000039385	-0.23
MBTD1	ENSDARG00000060868	-0.23
ddi2	ENSDARG00000006477	-0.23
MICU1	ENSDARG00000063358	-0.23
nptnb	ENSDARG00000043864	-0.23
2007-03-01	ENSDARG00000057772	-0.23
AL732629.1	ENSDARG00000076431	-0.23
si:ch211-108p22.3	ENSDARG00000089469	-0.23
RGS3 (2 of 2)|si:ch73-274k23.1	ENSDARG035132|095296	-0.23
itga3b	ENSDARG00000012824	-0.23
ARF4	ENSDARG00000045989	-0.23
gpr22	ENSDARG00000004592	-0.23
clu	ENSDARG00000010434	-0.23
sp9	ENSDARG00000010462	-0.23
slc7a14a	ENSDARG00000010816	-0.23
CT009593.1	ENSDARG00000042640	-0.23
ugt5a5	ENSDARG00000051805	-0.23
PPP1R2	ENSDARG00000054007	-0.23
pds5b	ENSDARG00000061312	-0.23
CR381676.2	ENSDARG00000074367	-0.23
PPAPDC3 (2 of 2)	ENSDARG00000052033	-0.23
hip1	ENSDARG00000062972	-0.23
lrrc58b	ENSDARG00000063509	-0.23
TSEN2	ENSDARG00000091851	-0.23
si:dkey-95h12.1|si:dkey-95h12.2	ENSDARG040100|092923	-0.23
WBP2	ENSDARG00000056605	-0.23
zgc:194621	ENSDARG00000074696	-0.23
kbtbd4	ENSDARG00000069271	-0.23
CYTH2	ENSDARG00000028800	-0.23
thy1	ENSDARG00000035018	-0.23
plekhh2	ENSDARG00000040851	-0.23
CABZ01005649.2	ENSDARG00000090702	-0.23
klf7a	ENSDARG00000073857	-0.23
slc8a2b	ENSDARG00000040625	-0.23
otx2	ENSDARG00000011235	-0.23
ATXN3L	ENSDARG00000009264	-0.23
znf536	ENSDARG00000022251	-0.23
si:ch211-207d6.2	ENSDARG00000031658	-0.23
lpcat4	ENSDARG00000035028	-0.23
BX571714.2	ENSDARG00000037967	-0.23
hnrnpul1	ENSDARG00000040564	-0.23
rpp21	ENSDARG00000043404	-0.23
nkx2.2a	ENSDARG00000053298	-0.23
si:dkey-199f5.6	ENSDARG00000094400	-0.23
TMEM123	ENSDARG00000095674	-0.23
stxbp5b	ENSDARG00000029234	-0.23
BACE1	ENSDARG00000007177	-0.23
akr1b1	ENSDARG00000006215	-0.23
KLC2	ENSDARG00000075485	-0.23
COL16A1|col16a1	ENSDARG009194|093421	-0.23
si:ch73-138e16.3|si:ch73-138e16.4	ENSDARG093895|095269	-0.23
dnajb12	ENSDARG00000039363	-0.23
PDZD4 (1 of 2)	ENSDARG00000090564	-0.23
ubtd2	ENSDARG00000069184	-0.23
SYNPO2 (1 of 2)	ENSDARG00000079675	-0.23
ngly1	ENSDARG00000003205	-0.23
pank1a	ENSDARG00000008192	-0.23
atp5g3b	ENSDARG00000009447	-0.23
unc119b	ENSDARG00000044362	-0.23
si:dkey-283b1.7	ENSDARG00000053460	-0.23
hpse	ENSDARG00000063634	-0.23
aftpha	ENSDARG00000069249	-0.23
CD79B	ENSDARG00000088902	-0.23
BX666059.1	ENSDARG00000088898	-0.23
si:ch211-223a21.1	ENSDARG00000089708	-0.23
galns	ENSDARG00000051853	-0.23
sim1b	ENSDARG00000013789	-0.23
fosl1	ENSDARG00000015355	-0.23
frzb	ENSDARG00000018383	-0.23
zgc:136763	ENSDARG00000059672	-0.23
TNRC6B (1 of 3)	ENSDARG00000074161	-0.23
aplnra	ENSDARG00000078356	-0.23
mc5ra	ENSDARG00000031348	-0.23
rnf44	ENSDARG00000068582	-0.23
BAIAP3	ENSDARG00000079264	-0.23
si:ch211-210c8.6	ENSDARG00000017811	-0.23
zfand5a	ENSDARG00000018898	-0.23
cep19	ENSDARG00000059175	-0.23
PRELP	ENSDARG00000070597	-0.23
ck2b	ENSDARG00000077776	-0.23
ptprua	ENSDARG00000059611	-0.23
ftr13	ENSDARG00000079537	-0.23
ITGA2 (2 of 2)	ENSDARG00000086838	-0.23
si:dkeyp-100h4.1	ENSDARG00000078167	-0.23
optc	ENSDARG00000014358	-0.22
ALX1	ENSDARG00000062824	-0.22
ddx21	ENSDARG00000063626	-0.22
gpr144	ENSDARG00000077310	-0.22
LARP4B	ENSDARG00000062146	-0.22
trim13	ENSDARG00000010010	-0.22
mfsd5	ENSDARG00000015997	-0.22
evx2	ENSDARG00000059255	-0.22
si:dkey-122c11.9	ENSDARG00000087070	-0.22
dlgap1a	ENSDARG00000014280	-0.22
BX571760.2	ENSDARG00000094190	-0.22
ptprmb	ENSDARG00000087796	-0.22
FAM204A	ENSDARG00000039699	-0.22
FGFBP3	ENSDARG00000040162	-0.22
SEMA6B (1 of 2)	ENSDARG00000061976	-0.22
raf1b	ENSDARG00000059406	-0.22
GABRQ	ENSDARG00000015530	-0.22
pou3f1	ENSDARG00000009823	-0.22
scamp4	ENSDARG00000010531	-0.22
zgc:65960	ENSDARG00000032601	-0.22
fam46ba	ENSDARG00000039943	-0.22
zgc:73142	ENSDARG00000053663	-0.22
pmpca	ENSDARG00000070566	-0.22
RIN2 (2 of 2)	ENSDARG00000077040	-0.22
arhgap19	ENSDARG00000083189	-0.22
arnt2	ENSDARG00000058449	-0.22
si:dkey-40c11.2	ENSDARG00000032482	-0.22
TTBK2 (1 of 2)	ENSDARG00000005670	-0.22
net1	ENSDARG00000032765	-0.22
slc2a12	ENSDARG00000036865	-0.22
STIM2 (2 of 2)	ENSDARG00000074867	-0.22
zgc:194930	ENSDARG00000079584	-0.22
dao.1	ENSDARG00000035602	-0.22
SLC5A6 (1 of 2)	ENSDARG00000042859	-0.22
FGD5 (1 of 2)	ENSDARG00000070653	-0.22
TEKT1	ENSDARG00000018605	-0.22
lrrc1	ENSDARG00000024979	-0.22
lamb1b	ENSDARG00000045524	-0.22
CABZ01072032.1	ENSDARG00000089262	-0.22
ggt5a	ENSDARG00000052045	-0.22
drgx	ENSDARG00000069329	-0.22
CR848029.2	ENSDARG00000090153	-0.22
si:dkey-102f14.7	ENSDARG00000092255	-0.22
zc3h12b	ENSDARG00000062463	-0.22
BX255919.1	ENSDARG00000002172	-0.22
kdm2bb	ENSDARG00000046010	-0.22
pisd	ENSDARG00000052462	-0.22
si:dkeyp-110e4.11	ENSDARG00000071585	-0.22
OGDHL	ENSDARG00000079249	-0.22
crfb14	ENSDARG00000087131	-0.22
CABZ01111872.1	ENSDARG00000090343	-0.22
gpm6aa	ENSDARG00000055455	-0.22
lsm6	ENSDARG00000036995	-0.22
KIFAP3 (1 of 2)	ENSDARG00000008639	-0.22
PTBP2 (2 of 2)	ENSDARG00000015230	-0.22
C20H6orf211	ENSDARG00000055676	-0.22
CCDC61	ENSDARG00000062307	-0.22
mpzl3	ENSDARG00000079225	-0.22
tacc1	ENSDARG00000073753	-0.22
C13H1orf96 (2 of 2)	ENSDARG00000025325	-0.22
crfb4	ENSDARG00000068711	-0.22
slc9a3.2	ENSDARG00000036722	-0.22
sepx1b	ENSDARG00000045160	-0.22
C12orf51 (2 of 2)	ENSDARG00000003682	-0.22
vps13d	ENSDARG00000017986	-0.22
iba57	ENSDARG00000063446	-0.22
cpne5	ENSDARG00000070919	-0.22
si:dkey-121n8.4	ENSDARG00000076819	-0.22
ftr23|ftr25	ENSDARG067985|093651	-0.22
nr2f5	ENSDARG00000033172	-0.21
ddr2l	ENSDARG00000004722	-0.21
NTF4	ENSDARG00000078049	-0.21
clptm1l	ENSDARG00000021048	-0.21
nek1	ENSDARG00000022350	-0.21
hps1	ENSDARG00000026170	-0.21
cnksr1	ENSDARG00000032932	-0.21
dok1b	ENSDARG00000051935	-0.21
BX248496.2	ENSDARG00000088811	-0.21
KSR1 (2 of 2)	ENSDARG00000030933	-0.21
CLN5 (2 of 2)	ENSDARG00000076339	-0.21
csf2rb	ENSDARG00000076586	-0.21
TAOK1 (3 of 3)	ENSDARG00000089925	-0.21
HABP4	ENSDARG00000025174	-0.21
mbtps2	ENSDARG00000057577	-0.21
CCNJ	ENSDARG00000059917	-0.21
gabra1	ENSDARG00000068989	-0.21
plxnb1a	ENSDARG00000075821	-0.21
ESYT2 (1 of 2)	ENSDARG00000078964	-0.21
zgc:171731	ENSDARG00000014657	-0.21
lgi1b	ENSDARG00000058421	-0.21
TMA16	ENSDARG00000008068	-0.21
nlk1	ENSDARG00000006566	-0.21
rer1	ENSDARG00000012747	-0.21
ypel1	ENSDARG00000035630	-0.21
CABZ01052953.2	ENSDARG00000088261	-0.21
SYT7 (2 of 2)	ENSDARG00000063568	-0.21
zgc:77415	ENSDARG00000006758	-0.21
mtx1a	ENSDARG00000025500	-0.21
TRPC4 (1 of 2)	ENSDARG00000062183	-0.21
prkcbb	ENSDARG00000022254	-0.21
stau2	ENSDARG00000026801	-0.21
adamts1	ENSDARG00000041566	-0.21
pi15a	ENSDARG00000045378	-0.21
mark2b	ENSDARG00000032458	-0.21
igfbp5a	ENSDARG00000039264	-0.21
zbtb33	ENSDARG00000071467	-0.21
PHF20L1	ENSDARG00000017427	-0.21
CHRNB4	ENSDARG00000019983	-0.21
POLR1D	ENSDARG00000037570	-0.21
C2HXorf41	ENSDARG00000038612	-0.21
PGBD4 (5 of 7)	ENSDARG00000077538	-0.21
pyya	ENSDARG00000053449	-0.21
zgc:152951	ENSDARG00000068663	-0.21
zfr2	ENSDARG00000071683	-0.21
trip4	ENSDARG00000005033	-0.21
zgc:165423	ENSDARG00000052905	-0.21
atp2c1	ENSDARG00000060197	-0.21
nkx6.3	ENSDARG00000060529	-0.21
si:dkey-276l13.6	ENSDARG00000079700	-0.21
ANK1 (2 of 2)	ENSDARG00000074777	-0.21
si:dkey-236e20.9	ENSDARG00000024588	-0.21
ltk	ENSDARG00000042861	-0.21
ms4a17a.14	ENSDARG00000094809	-0.21
zbtb1	ENSDARG00000023040	-0.21
BIN1 (1 of 2)	ENSDARG00000042114	-0.21
zgc:153151	ENSDARG00000069563	-0.21
vcam1	ENSDARG00000062479	-0.21
fgfr3	ENSDARG00000004782	-0.21
si:dkey-98f17.5	ENSDARG00000068863	-0.21
BARD1	ENSDARG00000076733	-0.21
AMOTL1	ENSDARG00000019442	-0.21
mcmbp	ENSDARG00000055314	-0.21
pik3r4	ENSDARG00000060469	-0.21
AHSG	ENSDARG00000069293	-0.21
si:dkey-78k11.9	ENSDARG00000037155	-0.21
pik3r2	ENSDARG00000018060	-0.21
adamts8a	ENSDARG00000007709	-0.21
cno	ENSDARG00000007597	-0.21
gna12	ENSDARG00000025826	-0.21
mapk8ip2	ENSDARG00000063157	-0.21
ZNF628	ENSDARG00000087439	-0.21
pgap1	ENSDARG00000062465	-0.21
tial1	ENSDARG00000009525	-0.21
slc25a32b	ENSDARG00000026835	-0.21
mfap2	ENSDARG00000059367	-0.21
MDFI	ENSDARG00000089564	-0.2
lamc1	ENSDARG00000036279	-0.2
CCNYL1	ENSDARG00000062270	-0.2
nudt3a	ENSDARG00000016256	-0.2
acvr1b	ENSDARG00000018968	-0.2
KLHL35	ENSDARG00000063577	-0.2
osr1	ENSDARG00000014091	-0.2
klf11a	ENSDARG00000030844	-0.2
ITGA4	ENSDARG00000061186	-0.2
MXRA7	ENSDARG00000095300	-0.2
PAPD5	ENSDARG00000060071	-0.2
mybl2	ENSDARG00000032264	-0.2
banp	ENSDARG00000017562	-0.2
scn4ab	ENSDARG00000034588	-0.2
bnip3	ENSDARG00000045033	-0.2
pgm5	ENSDARG00000060745	-0.2
LYPLAL1	ENSDARG00000088764	-0.2
esrra	ENSDARG00000069266	-0.2
TASP1	ENSDARG00000060580	-0.2
RHOU (2 of 2)	ENSDARG00000005626	-0.2
ehd1b	ENSDARG00000014793	-0.2
wt1a	ENSDARG00000031420	-0.2
rasa1a	ENSDARG00000035535	-0.2
gnb1l	ENSDARG00000036293	-0.2
hmg20b	ENSDARG00000042045	-0.2
TAOK1 (1 of 3)	ENSDARG00000069603	-0.2
cspg5b	ENSDARG00000070863	-0.2
abcg4b	ENSDARG00000078068	-0.2
dusp11	ENSDARG00000038156	-0.2
SLC9A1	ENSDARG00000067784	-0.2
CABZ01093445.1	ENSDARG00000091613	-0.2
snf8	ENSDARG00000058076	-0.2
CABZ01063402.1	ENSDARG00000078758	-0.2
mdm2	ENSDARG00000033443	-0.2
hoxd12a	ENSDARG00000059263	-0.2
hsf4	ENSDARG00000013251	-0.2
cdc45	ENSDARG00000043720	-0.2
fscn1	ENSDARG00000059680	-0.2
tubg1	ENSDARG00000015610	-0.2
wdr11	ENSDARG00000075245	-0.2
RNPEPL1	ENSDARG00000007813	-0.2
si:dkeyp-92c9.2	ENSDARG00000036105	-0.2
mpp2a	ENSDARG00000053453	-0.2
pycr1	ENSDARG00000053965	-0.2
PHTF1	ENSDARG00000057708	-0.2
s100b	ENSDARG00000057598	-0.2
ncor1	ENSDARG00000035285	-0.2
CNGB1 (2 of 2)	ENSDARG00000042107	-0.2
hnf1ba	ENSDARG00000006615	-0.2
ULK4	ENSDARG00000004176	-0.2
ssh1a	ENSDARG00000056780	-0.2
foxb1.2	ENSDARG00000089042	-0.2
agpat4	ENSDARG00000069044	-0.2
LENG9	ENSDARG00000062374	-0.2
CABZ01041493.1	ENSDARG00000088409	-0.2
DNER	ENSDARG00000061031	-0.2
zak	ENSDARG00000006978	-0.2
tm9sf1	ENSDARG00000022970	-0.2
hnrnpa0	ENSDARG00000036162	-0.2
hiat1b	ENSDARG00000043055	-0.2
CREBZF	ENSDARG00000089787	-0.2
pdxdc1	ENSDARG00000007549	-0.2
pias4a	ENSDARG00000007081	-0.2
nolc1	ENSDARG00000024561	-0.2
lin7a	ENSDARG00000013414	-0.2
PLAU (2 of 2)	ENSDARG00000039145	-0.2
DLEC1	ENSDARG00000075825	-0.2
cacna1bb	ENSDARG00000079295	-0.2
PARL (1 of 2)	ENSDARG00000020891	-0.2
loxl2b	ENSDARG00000044074	-0.2
si:ch211-162i8.5	ENSDARG00000094222	-0.2
si:dkey-81i14.1	ENSDARG00000088245	-0.2
rgs19	ENSDARG00000077385	-0.2
si:ch211-1e14.1	ENSDARG00000063361	-0.2
ehd1a	ENSDARG00000005620	-0.2
map2k2a	ENSDARG00000006609	-0.2
nfat5	ENSDARG00000020872	-0.2
casp8ap2	ENSDARG00000022718	-0.2
CU928083.1	ENSDARG00000030598	-0.2
AP1AR	ENSDARG00000031496	-0.2
foxg1b	ENSDARG00000032705	-0.2
plekha8	ENSDARG00000040698	-0.2
pdgfab	ENSDARG00000058424	-0.2
slc25a15b	ENSDARG00000062271	-0.2
gria2a	ENSDARG00000070173	-0.2
TBC1D30	ENSDARG00000075281	-0.2
hspb11	ENSDARG00000002204	-0.2
PSTPIP2 (2 of 2)	ENSDARG00000089569	-0.2
cbsb	ENSDARG00000010946	-0.19
LRRC32	ENSDARG00000040621	-0.19
cplx4b	ENSDARG00000059486	-0.19
CABZ01064069.1	ENSDARG00000088064	-0.19
BX957278.1	ENSDARG00000010940	-0.19
RNF19A	ENSDARG00000012040	-0.19
slc1a7a	ENSDARG00000034940	-0.19
mapk8ip3	ENSDARG00000062531	-0.19
hsd17b10	ENSDARG00000017781	-0.19
ttc8	ENSDARG00000044689	-0.19
SIRT4	ENSDARG00000010415	-0.19
FAM188B|nexn	ENSDARG077696|095868	-0.19
LRRC45	ENSDARG00000014005	-0.19
FAM163B	ENSDARG00000073914	-0.19
si:ch211-116m6.3	ENSDARG00000077405	-0.19
TRIP6	ENSDARG00000069331	-0.19
LYRM7	ENSDARG00000079815	-0.19
RFX7 (2 of 2)	ENSDARG00000074522	-0.19
drg2	ENSDARG00000006642	-0.19
CABZ01061873.1	ENSDARG00000078971	-0.19
ZNF800	ENSDARG00000004594	-0.19
cyp24a1	ENSDARG00000070420	-0.19
BX927318.1	ENSDARG00000088142	-0.19
mark4a	ENSDARG00000023914	-0.19
clip2	ENSDARG00000059596	-0.19
rapgef2	ENSDARG00000005482	-0.19
calcrlb	ENSDARG00000011571	-0.19
cdkn1bl	ENSDARG00000029018	-0.19
arl10	ENSDARG00000060775	-0.19
crfb5	ENSDARG00000078042	-0.19
zgc:92313	ENSDARG00000040513	-0.19
dhrsx	ENSDARG00000079280	-0.19
fbn1	ENSDARG00000088379	-0.19
sla1	ENSDARG00000054340	-0.19
si:ch211-209a2.2	ENSDARG00000093734	-0.19
rnf217	ENSDARG00000060944	-0.19
C18H15orf59	ENSDARG00000026247	-0.19
zp2l1	ENSDARG00000055415	-0.19
cabp7b	ENSDARG00000060846	-0.19
si:ch73-367f21.5	ENSDARG00000089503	-0.19
tmem41ab	ENSDARG00000026771	-0.19
CRIP3	ENSDARG00000043395	-0.19
camsap1b	ENSDARG00000035122	-0.19
pl10	ENSDARG00000005774	-0.19
GRB10 (1 of 2)	ENSDARG00000035308	-0.19
adam17a	ENSDARG00000043213	-0.19
ywhag1	ENSDARG00000067626	-0.19
scin	ENSDARG00000010728	-0.19
wnt5a	ENSDARG00000014495	-0.19
LRG1	ENSDARG00000029388	-0.19
TMEM131	ENSDARG00000056259	-0.19
ryr2b	ENSDARG00000003706	-0.19
IP6K1	ENSDARG00000073744	-0.19
PGBD4 (1 of 7)	ENSDARG00000079328	-0.19
slc25a12	ENSDARG00000029218	-0.19
hibadha	ENSDARG00000036236	-0.19
si:dkeyp-80c12.4	ENSDARG00000036479	-0.19
fam46a	ENSDARG00000054641	-0.19
bx248082.1	ENSDARG00000076829	-0.19
lrrn3	ENSDARG00000077569	-0.19
ddx54	ENSDARG00000016015	-0.19
ccdc94	ENSDARG00000026185	-0.19
BX957362.1	ENSDARG00000052074	-0.19
ROCK1	ENSDARG00000058993	-0.19
si:ch211-233a24.2	ENSDARG00000062330	-0.19
CT573389.2	ENSDARG00000087596	-0.19
CSMD2	ENSDARG00000001559	-0.19
aprt	ENSDARG00000003519	-0.19
yipf5	ENSDARG00000007279	-0.19
syt11b	ENSDARG00000056105	-0.19
GPNMB	ENSDARG00000062688	-0.19
rnf145b	ENSDARG00000032373	-0.19
cndp2	ENSDARG00000003931	-0.18
slc35e1	ENSDARG00000011945	-0.18
reep3l	ENSDARG00000017569	-0.18
PTCHD1	ENSDARG00000018066	-0.18
nfe2	ENSDARG00000020606	-0.18
oprd1a	ENSDARG00000041660	-0.18
SYPL1	ENSDARG00000077356	-0.18
si:dkey-191j3.3	ENSDARG00000093489	-0.18
galnt11	ENSDARG00000063636	-0.18
adob	ENSDARG00000053571	-0.18
sucla2	ENSDARG00000005359	-0.18
zgc:152891	ENSDARG00000016789	-0.18
mxa	ENSDARG00000021688	-0.18
rab33ba	ENSDARG00000052290	-0.18
flna	ENSDARG00000074201	-0.18
lhfpl4b	ENSDARG00000076943	-0.18
BX324215.2	ENSDARG00000077466	-0.18
si:dkeyp-13a3.10	ENSDARG00000092225	-0.18
DNAJC16 (1 of 2)	ENSDARG00000059699	-0.18
nelfb	ENSDARG00000061506	-0.18
pde4c	ENSDARG00000013221	-0.18
trappc3	ENSDARG00000045364	-0.18
trim35-1	ENSDARG00000052037	-0.18
glra1	ENSDARG00000012019	-0.18
cradd	ENSDARG00000028192	-0.18
atf1	ENSDARG00000044301	-0.18
slc16a6b	ENSDARG00000060246	-0.18
mboat2b	ENSDARG00000042551	-0.18
edc3	ENSDARG00000051931	-0.18
zgc:66449	ENSDARG00000051959	-0.18
ITSN2 (1 of 2)	ENSDARG00000054973	-0.18
si:ch211-15j1.6	ENSDARG00000094433	-0.18
CDC42BPA (2 of 2)	ENSDARG00000016464	-0.18
mpp6a	ENSDARG00000056892	-0.18
asah1b	ENSDARG00000034817	-0.18
AHCYL2 (2 of 2)	ENSDARG00000051873	-0.18
atp1b4	ENSDARG00000053262	-0.18
otud4	ENSDARG00000077810	-0.18
im:7160159	ENSDARG00000091625	-0.18
zgc:114041	ENSDARG00000052109	-0.18
mc5rb	ENSDARG00000054946	-0.18
srgap2a	ENSDARG00000032161	-0.18
mypt2	ENSDARG00000052423	-0.18
baz1b	ENSDARG00000061394	-0.18
psmd4b	ENSDARG00000023279	-0.18
atp2a1l	ENSDARG00000035458	-0.18
entpd1	ENSDARG00000045066	-0.18
prlrb	ENSDARG00000045955	-0.18
rbfox2	ENSDARG00000052182	-0.18
tmem177	ENSDARG00000069301	-0.18
CU915814.1	ENSDARG00000079878	-0.18
tm9sf2	ENSDARG00000003866	-0.18
si:dkey-111e8.5	ENSDARG00000093960	-0.18
ppp3ccb	ENSDARG00000057456	-0.18
si:dkey-226k3.4	ENSDARG00000090634	-0.18
NPBWR2 (2 of 2)	ENSDARG00000079423	-0.18
ranbp3	ENSDARG00000008727	-0.18
SHISA8 (1 of 2)	ENSDARG00000088204	-0.18
mfi2	ENSDARG00000075159	-0.18
RCAN1 (1 of 2)	ENSDARG00000003109	-0.18
mkrn2	ENSDARG00000007630	-0.18
2003-09-01	ENSDARG00000030656	-0.18
anpepb	ENSDARG00000075168	-0.18
ABCC3	ENSDARG00000077243	-0.18
f2rl1.2	ENSDARG00000077540	-0.18
CLCN5 (1 of 2)	ENSDARG00000019693	-0.18
lpar1	ENSDARG00000044213	-0.18
lig4	ENSDARG00000060620	-0.18
si:dkey-15h8.11	ENSDARG00000075474	-0.18
CH25H	ENSDARG00000093818	-0.18
RAPGEF5 (1 of 2)	ENSDARG00000075271	-0.18
foxp1a	ENSDARG00000004843	-0.18
fgf20a	ENSDARG00000007356	-0.18
fgfr1op2	ENSDARG00000009657	-0.18
SLC4A8	ENSDARG00000015531	-0.18
rab6bb	ENSDARG00000031343	-0.18
ZRANB3 (1 of 2)	ENSDARG00000091538	-0.18
ABHD8 (2 of 2)	ENSDARG00000076620	-0.18
bmp3|C5H4orf22	ENSDARG060526|088753	-0.18
lmbrd2a	ENSDARG00000034710	-0.18
morn3	ENSDARG00000021697	-0.18
tmpob	ENSDARG00000022978	-0.18
usp14	ENSDARG00000025889	-0.18
MCAM (1 of 3)	ENSDARG00000035158	-0.18
RFFL (2 of 2)	ENSDARG00000042833	-0.18
C5H17orf63 (2 of 2)	ENSDARG00000059886	-0.18
zgc:158689	ENSDARG00000017785	-0.18
ftr51	ENSDARG00000029105	-0.18
st7l	ENSDARG00000032603	-0.18
gsnb	ENSDARG00000045262	-0.18
CU234171.2	ENSDARG00000074093	-0.18
brwd1	ENSDARG00000074747	-0.18
taf6l	ENSDARG00000079684	-0.18
CNOT4 (1 of 2)	ENSDARG00000007639	-0.18
tbc1d1	ENSDARG00000062081	-0.18
DAK	ENSDARG00000062085	-0.18
atp1b1b	ENSDARG00000076833	-0.18
LEPROTL1	ENSDARG00000087172	-0.18
GABRR2 (2 of 2)	ENSDARG00000014057	-0.18
pgk1	ENSDARG00000054191	-0.18
AKT3 (1 of 2)	ENSDARG00000063400	-0.18
nos1apa	ENSDARG00000078725	-0.18
TIAM1 (1 of 2)	ENSDARG00000025920	-0.18
lmo4a	ENSDARG00000013853	-0.17
wnt5b	ENSDARG00000034894	-0.17
rhoub	ENSDARG00000012968	-0.17
plscr3b	ENSDARG00000069432	-0.17
cyb5a	ENSDARG00000055643	-0.17
syngr1a	ENSDARG00000002564	-0.17
nphp1	ENSDARG00000009046	-0.17
fam100ab	ENSDARG00000020976	-0.17
PIEZO1	ENSDARG00000076870	-0.17
shda	ENSDARG00000094243	-0.17
efna1b	ENSDARG00000018787	-0.17
CCDC88C	ENSDARG00000053713	-0.17
zc3h7b	ENSDARG00000055930	-0.17
serinc1	ENSDARG00000009106	-0.17
aldh4a1	ENSDARG00000038207	-0.17
LINGO2 (1 of 2)	ENSDARG00000074535	-0.17
scpp9	ENSDARG00000087178	-0.17
BX510909.4	ENSDARG00000090148	-0.17
SCOC	ENSDARG00000002217	-0.17
igbp1	ENSDARG00000002184	-0.17
trh	ENSDARG00000006868	-0.17
atxn10	ENSDARG00000008439	-0.17
SLITRK1	ENSDARG00000077514	-0.17
SLC38A11 (1 of 2)	ENSDARG00000040257	-0.17
shisa9	ENSDARG00000045145	-0.17
caspb	ENSDARG00000052039	-0.17
CR385081.1	ENSDARG00000062781	-0.17
SLC38A11 (2 of 2)	ENSDARG00000089280	-0.17
si:dkey-228d14.5	ENSDARG00000057440	-0.17
wnt6b	ENSDARG00000073935	-0.17
KCNK9	ENSDARG00000063560	-0.17
pfdn6	ENSDARG00000037108	-0.17
EDN3 (1 of 2)	ENSDARG00000070925	-0.17
GRIN3B (1 of 2)	ENSDARG00000074647	-0.17
rgs5b	ENSDARG00000017860	-0.17
CU896655.3	ENSDARG00000075270	-0.17
elf3	ENSDARG00000077982	-0.17
si:ch1073-181h11.4	ENSDARG00000086016	-0.17
VASH1	ENSDARG00000092716	-0.17
ATRNL1 (2 of 2)	ENSDARG00000077188	-0.17
trpc2	ENSDARG00000003344	-0.17
nedd1	ENSDARG00000013472	-0.17
abcc13	ENSDARG00000062519	-0.17
SLC7A11 (1 of 2)	ENSDARG00000071384	-0.17
SLITRK3 (1 of 2)	ENSDARG00000078123	-0.17
scn8aa	ENSDARG00000005775	-0.17
tbl1xr1	ENSDARG00000008966	-0.17
mif4gda	ENSDARG00000011511	-0.17
zgc:101744	ENSDARG00000038694	-0.17
adipor1b	ENSDARG00000042717	-0.17
atp13a2	ENSDARG00000061890	-0.17
YARS2 (1 of 2)	ENSDARG00000087823	-0.17
wdr82|twf1l	ENSDARG014083|094792	-0.17
ufl1	ENSDARG00000007496	-0.17
g3bp1	ENSDARG00000017741	-0.17
nrg1	ENSDARG00000068458	-0.17
SLC7A11 (2 of 2)	ENSDARG00000089603	-0.17
fam20b	ENSDARG00000008573	-0.17
cbr4	ENSDARG00000009074	-0.17
ldb1a	ENSDARG00000010137	-0.17
2005-03-01	ENSDARG00000032552	-0.17
zfyve9a	ENSDARG00000023701	-0.17
ano2	ENSDARG00000063524	-0.17
BIN3 (2 of 2)	ENSDARG00000077521	-0.17
CDR2 (1 of 2)	ENSDARG00000035952	-0.17
C13H10orf96	ENSDARG00000039937	-0.17
cdc40	ENSDARG00000041226	-0.17
ccdc43	ENSDARG00000054446	-0.17
BX004785.5	ENSDARG00000075969	-0.17
pold3	ENSDARG00000076169	-0.17
anxa3a	ENSDARG00000009196	-0.17
serpinc1	ENSDARG00000042684	-0.17
CU633910.1	ENSDARG00000059029	-0.17
smarca4	ENSDARG00000077226	-0.17
abca1b	ENSDARG00000079009	-0.17
si:rp71-80o10.4	ENSDARG00000094316	-0.17
CU571315.2	ENSDARG00000095253	-0.17
CHADL (2 of 2)	ENSDARG00000055160	-0.17
zgc:63523	ENSDARG00000007818	-0.17
ipmkb	ENSDARG00000029291	-0.17
rab14l	ENSDARG00000035188	-0.17
MEGF9 (2 of 2)	ENSDARG00000035471	-0.17
spata13	ENSDARG00000062837	-0.17
lepr	ENSDARG00000070961	-0.17
cx34.4	ENSDARG00000075854	-0.17
cnrip1a	ENSDARG00000091683	-0.17
npr1b|si:dkey-239n17.6	ENSDARG018750|095848	-0.17
TSFM	ENSDARG00000060748	-0.17
jag1b	ENSDARG00000013168	-0.17
aptx	ENSDARG00000027143	-0.17
rictora	ENSDARG00000059414	-0.17
ANKRD9	ENSDARG00000078034	-0.17
cxxc5	ENSDARG00000078865	-0.17
UBA6	ENSDARG00000080019	-0.17
LRRC38 (1 of 2)	ENSDARG00000087745	-0.17
INSC (2 of 2)	ENSDARG00000090459	-0.17
SGOL1 (2 of 2)	ENSDARG00000092651	-0.17
tlr19	ENSDARG00000026663	-0.17
zmat4	ENSDARG00000061419	-0.17
CHTF8	ENSDARG00000069045	-0.17
si:dkey-193c22.2	ENSDARG00000076735	-0.17
fhit	ENSDARG00000078195	-0.17
prkcg	ENSDARG00000004561	-0.17
PTDSS1 (2 of 2)	ENSDARG00000036114	-0.17
SHISA7 (2 of 2)	ENSDARG00000062462	-0.17
C19orf12 (1 of 4)|C7H19orf12 (4 of 4)	ENSDARG018532|092703	-0.17
prtgb	ENSDARG00000040442	-0.17
vamp4	ENSDARG00000043510	-0.17
tm4sf18	ENSDARG00000060668	-0.17
CABZ01080590.1	ENSDARG00000075850	-0.17
dlg2	ENSDARG00000076691	-0.17
tnikb	ENSDARG00000009031	-0.17
ttc21b	ENSDARG00000012368	-0.17
FAT1 (2 of 2)	ENSDARG00000019063	-0.17
cabp5b	ENSDARG00000028485	-0.17
magoh	ENSDARG00000038635	-0.17
zgc:101783	ENSDARG00000045824	-0.17
ARHGAP25	ENSDARG00000061784	-0.17
FHIT (2 of 2)	ENSDARG00000068850	-0.17
sez6a	ENSDARG00000076220	-0.17
rnf34b	ENSDARG00000054036	-0.17
COQ10A (1 of 2)	ENSDARG00000070393	-0.17
FDXR	ENSDARG00000089369	-0.17
wls	ENSDARG00000009534	-0.17
ZBTB39	ENSDARG00000019265	-0.17
cyp46a4	ENSDARG00000039492	-0.17
ufm1	ENSDARG00000043857	-0.17
TMEM66	ENSDARG00000070452	-0.17
syne2b|si:dkeyp-77c8.3|si:dkeyp-77c8.2|si:dkeyp-77c8.4|si:dkeyp-77c8.1|si:dkeyp-77c8.5	ENSDARG053484|092369|093000|093025|093940|095514	-0.17
aqp3a	ENSDARG00000003808	-0.17
amt	ENSDARG00000010862	-0.17
si:ch211-106g4.2	ENSDARG00000011672	-0.17
atp6v1g1	ENSDARG00000022315	-0.17
hmga1a	ENSDARG00000028335	-0.17
gadd45gip1	ENSDARG00000039338	-0.17
tnfsf10l2	ENSDARG00000057241	-0.17
MPLKIP	ENSDARG00000078986	-0.17
scrib	ENSDARG00000000861	-0.17
GPR37L1 (1 of 2)	ENSDARG00000056774	-0.17
SLC20A2	ENSDARG00000060796	-0.17
smap2	ENSDARG00000061446	-0.17
AADACL2	ENSDARG00000063621	-0.17
igl3v5	ENSDARG00000079987	-0.17
dlx2b	ENSDARG00000017174	-0.17
ELP2	ENSDARG00000017199	-0.17
ODF2 (2 of 2)	ENSDARG00000020702	-0.17
slc25a46	ENSDARG00000035181	-0.17
ftr50	ENSDARG00000054153	-0.17
bbs7	ENSDARG00000059911	-0.17
foxg1c	ENSDARG00000068380	-0.17
YARS2 (2 of 2)	ENSDARG00000077299	-0.17
CABZ01113192.1	ENSDARG00000079732	-0.17
aqp7	ENSDARG00000026787	-0.16
nrp2a	ENSDARG00000031622	-0.16
btbd6b	ENSDARG00000032369	-0.16
kpna4	ENSDARG00000023190	-0.16
psmc3	ENSDARG00000007141	-0.16
il15l	ENSDARG00000007743	-0.16
actr10	ENSDARG00000038432	-0.16
ftr36	ENSDARG00000095678	-0.16
DNAJA4	ENSDARG00000051762	-0.16
CHSY3	ENSDARG00000069472	-0.16
cacng7b	ENSDARG00000070624	-0.16
prkra	ENSDARG00000076718	-0.16
CR925758.1	ENSDARG00000091821	-0.16
ank2	ENSDARG00000043313	-0.16
KREMEN1	ENSDARG00000062579	-0.16
BX511129.1	ENSDARG00000076893	-0.16
hecw2a	ENSDARG00000062447	-0.16
tmem30aa	ENSDARG00000030236	-0.16
KCNJ12 (2 of 2)	ENSDARG00000062618	-0.16
si:dkey-94e7.2	ENSDARG00000068474	-0.16
ftr35	ENSDARG00000075355	-0.16
slc35f3a	ENSDARG00000075909	-0.16
CU655969.1	ENSDARG00000077734	-0.16
zgc:174688	ENSDARG00000087318	-0.16
txnrd1	ENSDARG00000017864	-0.16
svopa	ENSDARG00000056833	-0.16
zgc:123349	ENSDARG00000058984	-0.16
FAM19A4	ENSDARG00000062471	-0.16
gadd45ab	ENSDARG00000069991	-0.16
mertk	ENSDARG00000074695	-0.16
ggcta	ENSDARG00000076406	-0.16
pomca	ENSDARG00000043135	-0.16
ipo13	ENSDARG00000060618	-0.16
lrch2	ENSDARG00000075580	-0.16
DUSP8	ENSDARG00000009299	-0.16
slc25a3a	ENSDARG00000027424	-0.16
ptger4b	ENSDARG00000035415	-0.16
prkx	ENSDARG00000060716	-0.16
FER1L6	ENSDARG00000019316	-0.16
EXOC3L2 (1 of 2)	ENSDARG00000030782	-0.16
cmpk2	ENSDARG00000031359	-0.16
hnrnpa0l	ENSDARG00000036161	-0.16
si:dkey-159a18.1	ENSDARG00000056145	-0.16
CLIC5 (3 of 3)	ENSDARG00000077625	-0.16
BX511021.4	ENSDARG00000079846	-0.16
si:dkey-27p18.3	ENSDARG00000092228	-0.16
kank3	ENSDARG00000076566	-0.16
sema6d	ENSDARG00000002748	-0.16
MLLT1 (2 of 2)	ENSDARG00000031709	-0.16
HSPBP1	ENSDARG00000007665	-0.16
mxf	ENSDARG00000026049	-0.16
klhl6	ENSDARG00000026990	-0.16
rgs20	ENSDARG00000038859	-0.16
itgb1bp3	ENSDARG00000067848	-0.16
C10H11orf63	ENSDARG00000068982	-0.16
si:dkey-189e1.3	ENSDARG00000071735	-0.16
rbm24a	ENSDARG00000078293	-0.16
cnot6	ENSDARG00000008255	-0.16
chmp2bl	ENSDARG00000002190	-0.16
xrcc1	ENSDARG00000009494	-0.16
STAG1 (1 of 2)	ENSDARG00000062137	-0.16
MTMR8	ENSDARG00000008592	-0.16
glb1	ENSDARG00000036415	-0.16
WBSCR17	ENSDARG00000042418	-0.16
si:dkey-157g16.6	ENSDARG00000057062	-0.16
KCNB1	ENSDARG00000060095	-0.16
fhla	ENSDARG00000071498	-0.16
fmnl2b	ENSDARG00000075041	-0.16
zgc:195282	ENSDARG00000079488	-0.16
FBXO48	ENSDARG00000086184	-0.16
si:dkey-3d18.6	ENSDARG00000088411	-0.16
gstal	ENSDARG00000090228	-0.16
VMA21	ENSDARG00000093945	-0.16
pfkfb2	ENSDARG00000023840	-0.16
rsph9	ENSDARG00000017355	-0.16
ctdp1	ENSDARG00000017522	-0.16
DENND4B	ENSDARG00000059784	-0.16
stk40	ENSDARG00000060318	-0.16
bcl11ab	ENSDARG00000063153	-0.16
ap3m1	ENSDARG00000029928	-0.16
tspan13b	ENSDARG00000070479	-0.16
fgf21	ENSDARG00000070492	-0.16
ercc6	ENSDARG00000075612	-0.16
C8H22orf39	ENSDARG00000092360	-0.16
upk3l	ENSDARG00000092872	-0.16
fgf1a	ENSDARG00000017542	-0.16
wdr55	ENSDARG00000007217	-0.16
MMP25 (1 of 2)	ENSDARG00000010556	-0.16
ccdc124	ENSDARG00000043502	-0.16
cenpn	ENSDARG00000043640	-0.16
vapb	ENSDARG00000070435	-0.16
zgc:175222	ENSDARG00000074997	-0.16
TUSC5 (1 of 2)	ENSDARG00000090481	-0.16
klf11b	ENSDARG00000013794	-0.16
kctd6	ENSDARG00000023703	-0.16
ankrd13c	ENSDARG00000042444	-0.16
meig1	ENSDARG00000045705	-0.16
rapgef3	ENSDARG00000079291	-0.16
sc:d158	ENSDARG00000079353	-0.16
TIFA	ENSDARG00000091111	-0.16
DCLK1 (1 of 2)	ENSDARG00000074976	-0.16
shisa3	ENSDARG00000075467	-0.16
dlg1l	ENSDARG00000029925	-0.16
si:ch211-223m11.2	ENSDARG00000017188	-0.16
LHX4	ENSDARG00000039458	-0.16
ntrk2a	ENSDARG00000059897	-0.16
kdm1a	ENSDARG00000060679	-0.16
mtmr9	ENSDARG00000015860	-0.16
nkx2.7	ENSDARG00000021232	-0.16
cyp2r1	ENSDARG00000056587	-0.16
si:dkey-7c22.1	ENSDARG00000057255	-0.16
rab8b	ENSDARG00000068628	-0.16
trim35-19	ENSDARG00000075637	-0.16
CR376787.3	ENSDARG00000077414	-0.16
bag5	ENSDARG00000017316	-0.16
ubn2	ENSDARG00000063062	-0.16
NUP153	ENSDARG00000020323	-0.16
C1orf158	ENSDARG00000032885	-0.16
RASSF3	ENSDARG00000059064	-0.16
CR450714.1	ENSDARG00000076381	-0.16
rhbdd3	ENSDARG00000079816	-0.16
si:ch211-210m1.2	ENSDARG00000091028	-0.16
GIPR	ENSDARG00000025478	-0.16
PAQR9	ENSDARG00000052059	-0.16
dis3	ENSDARG00000060559	-0.16
rbm46	ENSDARG00000079452	-0.16
CR848025.2	ENSDARG00000086199	-0.16
mpv17	ENSDARG00000032431	-0.15
hoxb3a	ENSDARG00000029263	-0.15
foxd3	ENSDARG00000021032	-0.15
si:ch211-173n18.4	ENSDARG00000060889	-0.15
rc3h1	ENSDARG00000062550	-0.15
chrnb2b	ENSDARG00000017790	-0.15
ets2	ENSDARG00000018308	-0.15
suclg1	ENSDARG00000052712	-0.15
pnpla6	ENSDARG00000010773	-0.15
prtfdc1	ENSDARG00000011683	-0.15
pafah1b2	ENSDARG00000035352	-0.15
KLF6 (2 of 2)	ENSDARG00000038561	-0.15
vti1a	ENSDARG00000045065	-0.15
bcar1	ENSDARG00000056525	-0.15
ormdl2	ENSDARG00000058022	-0.15
GLG1 (1 of 2)	ENSDARG00000061282	-0.15
GABRB1	ENSDARG00000076127	-0.15
CR388231.1	ENSDARG00000076443	-0.15
aacs	ENSDARG00000012468	-0.15
acsm3	ENSDARG00000004880	-0.15
rcan3	ENSDARG00000032623	-0.15
EML5	ENSDARG00000053517	-0.15
si:dkeyp-34c12.1	ENSDARG00000071083	-0.15
rpe	ENSDARG00000005251	-0.15
zar1	ENSDARG00000019706	-0.15
CABZ01085201.1	ENSDARG00000054200	-0.15
COQ4	ENSDARG00000059759	-0.15
tmtc3	ENSDARG00000062846	-0.15
DLK1	ENSDARG00000077725	-0.15
zgc:194659	ENSDARG00000079347	-0.15
mapkapk3	ENSDARG00000089016	-0.15
fam160a1	ENSDARG00000061021	-0.15
zer1	ENSDARG00000009257	-0.15
opn5	ENSDARG00000070110	-0.15
serpina10a	ENSDARG00000005924	-0.15
dram2b	ENSDARG00000044241	-0.15
si:dkey-30c15.12	ENSDARG00000058546	-0.15
zgc:171639	ENSDARG00000060034	-0.15
phex	ENSDARG00000062363	-0.15
ulk1a	ENSDARG00000062518	-0.15
PROS1	ENSDARG00000068261	-0.15
RNF5	ENSDARG00000075606	-0.15
foxj1b	ENSDARG00000088290	-0.15
ppm1e	ENSDARG00000026499	-0.15
dyrk1b	ENSDARG00000070187	-0.15
kctd5	ENSDARG00000015722	-0.15
casp3a	ENSDARG00000017905	-0.15
nalcn	ENSDARG00000001835	-0.15
ppp2r1a	ENSDARG00000007791	-0.15
rtn1b	ENSDARG00000021143	-0.15
prdm1b	ENSDARG00000053592	-0.15
PPIP5K2|C10H5orf30	ENSDARG078441|093498	-0.15
sc5dl	ENSDARG00000044642	-0.15
arhgap1	ENSDARG00000024324	-0.15
spra	ENSDARG00000004406	-0.15
rnf11	ENSDARG00000010442	-0.15
PLD5 (1 of 2)	ENSDARG00000063257	-0.15
zgc:175222	ENSDARG00000073798	-0.15
pcca	ENSDARG00000028982	-0.15
zgc:103715	ENSDARG00000029381	-0.15
asph	ENSDARG00000055945	-0.15
si:ch73-61d6.3	ENSDARG00000057826	-0.15
adcy2a	ENSDARG00000058392	-0.15
SUN2	ENSDARG00000086490	-0.15
si:ch1073-272j17.3	ENSDARG00000093367	-0.15
ABI3 (1 of 2)	ENSDARG00000060072	-0.15
cwf19l2	ENSDARG00000091760	-0.15
CHST13	ENSDARG00000004018	-0.15
smad2	ENSDARG00000006389	-0.15
ptbp2	ENSDARG00000015901	-0.15
rprd1b	ENSDARG00000038113	-0.15
rpia	ENSDARG00000056640	-0.15
si:dkey-119m17.2	ENSDARG00000076008	-0.15
C10orf112	ENSDARG00000090618	-0.15
si:ch73-261i21.2	ENSDARG00000095975	-0.15
esrrd	ENSDARG00000015064	-0.15
RABL5	ENSDARG00000020822	-0.15
tbx5a	ENSDARG00000024894	-0.15
abca4a	ENSDARG00000057169	-0.15
pm20d1.2	ENSDARG00000062096	-0.15
LRP8	ENSDARG00000070074	-0.15
ifnphi3	ENSDARG00000070676	-0.15
PATZ1	ENSDARG00000076584	-0.15
zgc:162171	ENSDARG00000036499	-0.15
NDFIP2	ENSDARG00000033928	-0.15
ptar1	ENSDARG00000067695	-0.15
LZTS1	ENSDARG00000075565	-0.15
TRAK2	ENSDARG00000078872	-0.15
si:dkeyp-117h8.2	ENSDARG00000011602	-0.15
chpt1	ENSDARG00000014572	-0.15
wnt7ba	ENSDARG00000022858	-0.15
fitm2	ENSDARG00000034568	-0.15
arg2	ENSDARG00000039269	-0.15
nr4a3	ENSDARG00000055854	-0.15
sfxn3	ENSDARG00000057374	-0.15
si:ch211-93g21.1	ENSDARG00000093602	-0.15
npnt	ENSDARG00000018721	-0.15
si:ch211-209p16.3	ENSDARG00000088861	-0.15
rab9a	ENSDARG00000045027	-0.15
SH3BGRL3	ENSDARG00000036016	-0.15
fermt2	ENSDARG00000020242	-0.15
fstl1b	ENSDARG00000039576	-0.15
csgalnact2	ENSDARG00000061400	-0.15
mettl5	ENSDARG00000068893	-0.15
rgmb	ENSDARG00000074845	-0.15
LAMTOR1	ENSDARG00000076464	-0.15
osbp	ENSDARG00000004634	-0.15
ric8a	ENSDARG00000007247	-0.15
zgc:77702	ENSDARG00000035756	-0.15
xpc	ENSDARG00000039754	-0.15
mki67ip	ENSDARG00000040666	-0.15
ppargc1a	ENSDARG00000067829	-0.15
TMEM132E	ENSDARG00000090830	-0.15
klf12b	ENSDARG00000032197	-0.15
FNDC5 (2 of 2)	ENSDARG00000069739	-0.15
cep44	ENSDARG00000053106	-0.15
si:dkey-91i10.3	ENSDARG00000057262	-0.15
uhmk1	ENSDARG00000059575	-0.15
CABZ01087111.1	ENSDARG00000087923	-0.15
prnprs3	ENSDARG00000003705	-0.15
GRM2 (2 of 2)	ENSDARG00000007195	-0.15
gga3	ENSDARG00000013479	-0.15
scrn3	ENSDARG00000016611	-0.15
hlxb9lb	ENSDARG00000030350	-0.15
pitpnb	ENSDARG00000036005	-0.15
WIPI1 (2 of 2)	ENSDARG00000037357	-0.15
gxylt2	ENSDARG00000044191	-0.15
otub1l	ENSDARG00000055536	-0.15
ical1	ENSDARG00000057688	-0.15
psma1	ENSDARG00000074076	-0.15
ZDHHC1	ENSDARG00000077546	-0.15
gas2l1	ENSDARG00000078803	-0.15
si:ch211-207e19.11	ENSDARG076825|091329	-0.15
stambpb	ENSDARG00000086906	-0.15
si:dkey-158a20.2	ENSDARG00000017780	-0.15
slc25a14	ENSDARG00000026680	-0.15
ZNF281 (1 of 2)	ENSDARG00000035910	-0.15
tnfrsf19	ENSDARG00000041869	-0.15
ifit2	ENSDARG00000043584	-0.15
sumo2	ENSDARG00000046062	-0.15
RASIP1	ENSDARG00000074829	-0.15
als2cr8	ENSDARG00000019950	-0.15
nlk2	ENSDARG00000028793	-0.15
ldhd	ENSDARG00000038845	-0.15
stk33	ENSDARG00000054318	-0.15
mtpn	ENSDARG00000055562	-0.15
CD46 (2 of 3)	ENSDARG00000056075	-0.15
si:ch211-136a13.1	ENSDARG00000060927	-0.15
C19orf10 (1 of 2)	ENSDARG00000071675	-0.15
C22H19orf10 (2 of 2)	ENSDARG00000071679	-0.15
gpr78	ENSDARG00000074600	-0.15
ptprfa	ENSDARG00000076810	-0.15
ARMC5	ENSDARG00000078083	-0.15
ZFYVE20	ENSDARG00000078215	-0.15
fgf24	ENSDARG00000037677	-0.14
pard6gb	ENSDARG00000036090	-0.14
dtnbp1a	ENSDARG00000055115	-0.14
wdr46	ENSDARG00000095879	-0.14
ensaa	ENSDARG00000036944	-0.14
si:ch211-245g11.2	ENSDARG00000018854	-0.14
pigq	ENSDARG00000038097	-0.14
ftr42	ENSDARG00000052564	-0.14
gdi1	ENSDARG00000056122	-0.14
b3gat3	ENSDARG00000001939	-0.14
sh3gl2	ENSDARG00000023600	-0.14
ccnf	ENSDARG00000034763	-0.14
si:dkeyp-94b4.1	ENSDARG00000038138	-0.14
tecrl2	ENSDARG00000039979	-0.14
paqr3b	ENSDARG00000044253	-0.14
GMIP	ENSDARG00000077249	-0.14
PLCXD1	ENSDARG00000088798	-0.14
kbtbd8	ENSDARG00000070698	-0.14
ROBO2 (2 of 2)	ENSDARG00000014891	-0.14
lgalslb	ENSDARG00000055525	-0.14
fsd1l	ENSDARG00000059432	-0.14
crb1	ENSDARG00000062245	-0.14
SLC12A6 (3 of 3)	ENSDARG00000079778	-0.14
rem1	ENSDARG00000020544	-0.14
lhx2b	ENSDARG00000031222	-0.14
C10H21orf59	ENSDARG00000035332	-0.14
foxo3b	ENSDARG00000042904	-0.14
slco2a1	ENSDARG00000061896	-0.14
CU463857.1	ENSDARG00000089414	-0.14
CU570987.1	ENSDARG00000089870	-0.14
si:dkeyp-2e4.8|ZNF784 (4 of 5)|ZNF784 (2 of 5)|ZNF784 (1 of 5)	ENSDARG005010|092327|093656|095497	-0.14
SEC24A|ddx46	ENSDARG053439|094863	-0.14
PIP4K2A (1 of 2)	ENSDARG00000063544	-0.14
si:ch73-96b22.1	ENSDARG00000087641	-0.14
SLC25A23 (2 of 2)	ENSDARG00000005690	-0.14
gna11a	ENSDARG00000010002	-0.14
PTRHD1	ENSDARG00000016122	-0.14
keap1a	ENSDARG00000016132	-0.14
apobec2a	ENSDARG00000018881	-0.14
WDR73	ENSDARG00000023152	-0.14
usp36	ENSDARG00000032327	-0.14
azin1b	ENSDARG00000035869	-0.14
tmem54	ENSDARG00000035875	-0.14
PAK1 (1 of 2)	ENSDARG00000042624	-0.14
CR848025.1	ENSDARG00000057056	-0.14
setd1ba	ENSDARG00000060847	-0.14
nfasca	ENSDARG00000061099	-0.14
abcg1	ENSDARG00000063475	-0.14
pak1	ENSDARG00000074186	-0.14
jam3a	ENSDARG00000086037	-0.14
sepp1a	ENSDARG00000093549	-0.14
klf5a	ENSDARG00000015506	-0.14
pcsk1	ENSDARG00000002600	-0.14
mylk4	ENSDARG00000055412	-0.14
ankrd37	ENSDARG00000056376	-0.14
RNF38	ENSDARG00000062055	-0.14
CMIP	ENSDARG00000062933	-0.14
imp3	ENSDARG00000069287	-0.14
TBC1D13	ENSDARG00000078274	-0.14
hinfp	ENSDARG00000004851	-0.14
map2k7	ENSDARG00000008279	-0.14
zgc:66127	ENSDARG00000011020	-0.14
zgc:91849	ENSDARG00000014323	-0.14
PDK2 (1 of 2)	ENSDARG00000020876	-0.14
vsnl1b	ENSDARG00000044053	-0.14
pxk	ENSDARG00000063195	-0.14
map7d2a	ENSDARG00000068480	-0.14
MARK2 (2 of 2)	ENSDARG00000079905	-0.14
BX323016.2	ENSDARG00000091465	-0.14
igdcc3	ENSDARG00000075158	-0.14
FAM83G (2 of 2)	ENSDARG00000090340	-0.14
ccdc6b	ENSDARG00000017595	-0.14
RPL31	ENSDARG00000053365	-0.14
nat15	ENSDARG00000061185	-0.14
lrrtm4l1	ENSDARG00000080015	-0.14
phf20a	ENSDARG00000002750	-0.14
abat	ENSDARG00000006031	-0.14
PRODH2	ENSDARG00000021154	-0.14
cldn7a	ENSDARG00000036376	-0.14
srrm2	ENSDARG00000037965	-0.14
arl13a	ENSDARG00000052575	-0.14
CDKN2C	ENSDARG00000057610	-0.14
FDFT1	ENSDARG00000060260	-0.14
UBAC2 (1 of 2)	ENSDARG00000060581	-0.14
UBAC2 (2 of 2)	ENSDARG00000093065	-0.14
si:ch211-133l5.7	ENSDARG00000095633	-0.14
si:ch211-224d23.4	ENSDARG00000074850	-0.14
SLC1A7 (2 of 2)	ENSDARG00000026248	-0.14
BX323449.2	ENSDARG00000071879	-0.14
WDR48 (3 of 3)	ENSDARG00000044440	-0.14
ext2	ENSDARG00000056648	-0.14
CLINT1 (2 of 2)	ENSDARG00000089914	-0.14
slc35d1a	ENSDARG00000011973	-0.14
zhx3	ENSDARG00000019774	-0.14
gopc	ENSDARG00000023117	-0.14
FYCO1 (1 of 2)	ENSDARG00000056689	-0.14
gnal	ENSDARG00000045415	-0.14
C22H10orf76 (1 of 2)	ENSDARG00000030790	-0.14
myo9al1	ENSDARG00000076729	-0.14
si:ch73-62b13.1	ENSDARG00000093269	-0.14
krt4	ENSDARG00000017624	-0.14
negr1	ENSDARG00000021607	-0.14
pebp1	ENSDARG00000042069	-0.14
gfpt2	ENSDARG00000044094	-0.14
bbs4	ENSDARG00000063522	-0.14
flot2b	ENSDARG00000069774	-0.14
RNF222	ENSDARG00000076197	-0.14
CR352225.2	ENSDARG00000089338	-0.14
ASPSCR1 (1 of 2)	ENSDARG00000089727	-0.14
mmp24	ENSDARG00000018896	-0.14
b4galt2	ENSDARG00000077994	-0.14
zgc:114104	ENSDARG00000058679	-0.14
cx43.4	ENSDARG00000007099	-0.14
psip1	ENSDARG00000018745	-0.14
ddx3	ENSDARG00000020573	-0.14
fam129ba	ENSDARG00000062970	-0.14
ntn2	ENSDARG00000076748	-0.14
kcnma1a	ENSDARG00000079840	-0.14
lmbr1l	ENSDARG00000004745	-0.14
CABZ01071407.1	ENSDARG00000013134	-0.14
cyp1d1	ENSDARG00000035569	-0.14
rcc1	ENSDARG00000037158	-0.14
rnf141	ENSDARG00000041802	-0.14
ncs1a	ENSDARG00000055229	-0.14
stc1	ENSDARG00000003303	-0.14
SLC35A3 (1 of 2)	ENSDARG00000013222	-0.14
irf6	ENSDARG00000043296	-0.14
KIRREL3 (2 of 3)	ENSDARG00000060939	-0.14
ywhag2	ENSDARG00000071658	-0.14
TRIM67	ENSDARG00000002226	-0.14
METRNL (2 of 2)	ENSDARG00000007289	-0.14
TCEB3C	ENSDARG00000011637	-0.14
plekha5	ENSDARG00000045870	-0.14
pld1b	ENSDARG00000057125	-0.14
uqcrh	ENSDARG00000059128	-0.14
PLXDC2 (1 of 2)	ENSDARG00000059950	-0.14
grhl1	ENSDARG00000061391	-0.14
casp2	ENSDARG00000062052	-0.14
ctdspla	ENSDARG00000071673	-0.14
BAHCC1	ENSDARG00000080009	-0.14
zgc:173962	ENSDARG00000087431	-0.14
COL23A1 (2 of 2)	ENSDARG00000089078	-0.14
CR392330.2	ENSDARG00000094383	-0.14
ARHGAP35 (2 of 2)	ENSDARG00000060297	-0.14
PNRC1	ENSDARG00000043904	-0.14
SERBP1 (3 of 3)	ENSDARG00000087421	-0.14
cnrip1b	ENSDARG00000037337	-0.14
LGR4	ENSDARG00000060542	-0.14
ftr31	ENSDARG00000092745	-0.14
BX927164.2	ENSDARG00000095221	-0.14
nus1	ENSDARG00000027813	-0.14
WIPF3	ENSDARG00000036245	-0.14
entpd4	ENSDARG00000038422	-0.14
zgc:113279	ENSDARG00000058263	-0.14
si:dkey-278k10.4	ENSDARG00000058532	-0.14
si:dkey-117i6.1	ENSDARG00000073957	-0.14
PHF12 (2 of 2)	ENSDARG00000075509	-0.14
si:dkey-46d17.3	ENSDARG00000078078	-0.14
DPY19L3	ENSDARG00000079013	-0.14
C17orf70	ENSDARG00000079457	-0.14
BX004999.3	ENSDARG00000088084	-0.14
vcpip1	ENSDARG00000060177	-0.14
zgc:175171	ENSDARG00000070939	-0.14
CBFA2T3	ENSDARG00000079012	-0.14
pdip5	ENSDARG00000009001	-0.14
cyb5r1	ENSDARG00000018966	-0.14
ppap2c	ENSDARG00000028896	-0.14
tefa	ENSDARG00000039117	-0.14
cul4b	ENSDARG00000060510	-0.14
TMCC1 (1 of 2)	ENSDARG00000060954	-0.14
SHC1	ENSDARG00000075437	-0.14
IGSF9 (2 of 2)	ENSDARG00000075864	-0.14
CABZ01051991.1	ENSDARG00000088852	-0.14
CD97 (1 of 3)	ENSDARG00000089904	-0.14
coro1ca	ENSDARG00000035598	-0.13
meis3	ENSDARG00000002795	-0.13
st8sia6	ENSDARG00000021195	-0.13
twist1a	ENSDARG00000030402	-0.13
nrp1b	ENSDARG00000027290	-0.13
aatka	ENSDARG00000078222	-0.13
B3GAT1	ENSDARG00000040547	-0.13
dgat2	ENSDARG00000018846	-0.13
klhl17	ENSDARG00000037324	-0.13
rcc2	ENSDARG00000011510	-0.13
RANGRF	ENSDARG00000033121	-0.13
tpp1	ENSDARG00000042793	-0.13
arl6ip1	ENSDARG00000054578	-0.13
AFAP1L2	ENSDARG00000074806	-0.13
[truncated: 961 more rows]
