# Supplementary material for: miR-133a-3p and miR-338-3p shape neural crest derivatives in zebrafish
Source: Life Sci Alliance. 2026 Apr 17;9(7):e202503431. doi: 10.26508/lsa.202503431 (PMC13090132; doi:10.26508/lsa.202503431)
Supplement: Supplementary file 6 [file LSA-2025-03431_TableS6.xlsx]

## Sheet: S6
miR-199-2
DAVID
Term	p-value	Fold	-log(pvalue)
GO:0006811~ion transport	1.34e-05	1.59502	4.8729
GO:0016310~phosphorylation	0.0002	1.41741	3.69897
GO:0007264~small GTPase mediated signal transduction	0.000241	1.63655	3.61798
GO:0006874~cellular calcium ion homeostasis	0.000362	3.04358	3.44129
GO:0018105~peptidyl-serine phosphorylation	0.00293981	2.22833	2.53168
GO:0006468~protein phosphorylation	0.00379625	1.29806	2.42065
GO:0001568~blood vessel development	0.00476176	2.19405	2.32223
GO:0090090~negative regulation of canonical Wnt signaling pathway	0.00699132	2.78542	2.15544
GO:0060059~embryonic retina morphogenesis in camera-type eye	0.00770958	2.97111	2.11297
GO:0006486~protein glycosylation	0.0093659	1.73919	2.02845
GO:0006816~calcium ion transport	0.00972227	2.03733	2.01223
GO:0030182~neuron differentiation	0.0122918	2.11503	1.91038
GO:0048696~regulation of collateral sprouting in absence of injury	0.0124717	4.95185	1.90407
GO:0007275~multicellular organism development	0.0131329	1.28925	1.88164
GO:0001707~mesoderm formation	0.0147965	3.82	1.82984
GO:0007229~integrin-mediated signaling pathway	0.0183838	2.28015	1.73556
GO:0042787~protein ubiquitination involved in ubiquitin-dependent protein catabolic process	0.0196387	1.70164	1.70689
GO:0030902~hindbrain development	0.0214716	2.22833	1.66814
GO:0030036~actin cytoskeleton organization	0.0219068	1.91	1.65942
GO:0050650~chondroitin sulfate proteoglycan biosynthetic process	0.0272024	4.05151	1.56539
GO:0016049~cell growth	0.0272024	4.05151	1.56539
GO:0001755~neural crest cell migration	0.0312377	1.74169	1.50532
GO:0046847~filopodium assembly	0.0348017	5.09333	1.4584
GO:0007010~cytoskeleton organization	0.0363134	1.89956	1.43993
GO:0009311~oligosaccharide metabolic process	0.0371694	2.71275	1.42981
GO:0035556~intracellular signal transduction	0.0426053	1.2988	1.37054
GO:0055085~transmembrane transport	0.0475441	1.24372	1.3229
GO:0006810~transport	0.0476976	1.146	1.3215
Panther
Term	p-value	Fold	-log(pvalue)
small GTPase mediated signal transduction (GO:0007264)	3.13e-06	2.45	5.50446
glycoprotein biosynthetic process (GO:0009101)	0.000133	1.96	3.87615
regulation of kinase activity (GO:0043549)	5.88e-05	1.9	4.23062
regulation of transferase activity (GO:0051338)	0.000146	1.81	3.83565
regulation of ion transport (GO:0043269)	0.000181	1.76	3.74232
neuron projection morphogenesis (GO:0048812)	2.79e-05	1.76	4.5544
plasma membrane bounded cell projection morphogenesis (GO:0120039)	2.79e-05	1.76	4.5544
positive regulation of phosphorus metabolic process (GO:0010562)	0.000323	1.76	3.4908
positive regulation of phosphate metabolic process (GO:0045937)	0.000323	1.76	3.4908
axonogenesis (GO:0007409)	0.000114	1.75	3.9431
cell projection morphogenesis (GO:0048858)	4.1e-05	1.75	4.38722
regulation of transport (GO:0051049)	2.07e-05	1.73	4.68403
cell part morphogenesis (GO:0032990)	6.52e-05	1.72	4.18575
positive regulation of cellular protein metabolic process (GO:0032270)	0.000281	1.69	3.55129
axon development (GO:0061564)	0.000232	1.69	3.63451
regulation of phosphorylation (GO:0042325)	7.81e-05	1.69	4.10735
cellular component morphogenesis (GO:0032989)	3.07e-05	1.68	4.51286
cell morphogenesis involved in neuron differentiation (GO:0048667)	0.000279	1.67	3.5544
neuron projection development (GO:0031175)	5.08e-05	1.66	4.29414
positive regulation of molecular function (GO:0044093)	6.23e-05	1.66	4.20551
regulation of protein modification process (GO:0031399)	0.000152	1.66	3.81816
positive regulation of catalytic activity (GO:0043085)	0.000272	1.64	3.56543
regulation of phosphate metabolic process (GO:0019220)	0.000111	1.64	3.95468
regulation of phosphorus metabolic process (GO:0051174)	0.000111	1.64	3.95468
regulation of cellular protein metabolic process (GO:0032268)	4.37e-06	1.61	5.35952
regulation of protein metabolic process (GO:0051246)	6.02e-06	1.58	5.2204
cell morphogenesis (GO:0000902)	0.00021	1.58	3.67778
nervous system development (GO:0007399)	1.71e-10	1.58	9.767
neuron differentiation (GO:0030182)	7.73e-06	1.57	5.11182
neurogenesis (GO:0022008)	6.74e-07	1.56	6.17134
regulation of localization (GO:0032879)	1.83e-05	1.55	4.73755
tube development (GO:0035295)	9.7e-05	1.54	4.01323
generation of neurons (GO:0048699)	8.37e-06	1.54	5.07727
neuron development (GO:0048666)	0.000202	1.53	3.69465
regulation of molecular function (GO:0065009)	1.44e-05	1.52	4.84164
regulation of catalytic activity (GO:0050790)	0.000113	1.51	3.94692
cell projection organization (GO:0030030)	6.8e-05	1.5	4.16749
regulation of developmental process (GO:0050793)	0.000163	1.49	3.78781
anatomical structure morphogenesis (GO:0009653)	2.6e-09	1.48	8.58503
transmembrane transport (GO:0055085)	3.67e-05	1.47	4.43533
plasma membrane bounded cell projection organization (GO:0120036)	0.00018	1.47	3.74473
animal organ morphogenesis (GO:0009887)	0.000318	1.47	3.49757
regulation of cellular component organization (GO:0051128)	0.0002	1.46	3.69897
locomotion (GO:0040011)	0.000204	1.46	3.69037
cell development (GO:0048468)	7.7e-06	1.45	5.11351
circulatory system development (GO:0072359)	0.000285	1.44	3.54516
cell differentiation (GO:0030154)	4.24e-08	1.41	7.37263
cellular developmental process (GO:0048869)	3.84e-08	1.41	7.41567
cell surface receptor signaling pathway (GO:0007166)	9.56e-05	1.4	4.01954
regulation of signal transduction (GO:0009966)	0.000113	1.4	3.94692
regulation of cell communication (GO:0010646)	5.79e-05	1.38	4.23732
regulation of signaling (GO:0023051)	7.28e-05	1.38	4.13787
system development (GO:0048731)	3.76e-09	1.34	8.42481
tissue development (GO:0009888)	0.000334	1.34	3.47625
multicellular organism development (GO:0007275)	8.86e-09	1.31	8.05257
regulation of biological quality (GO:0065008)	0.000121	1.31	3.91721
anatomical structure development (GO:0048856)	2.61e-09	1.3	8.58336
localization (GO:0051179)	2.51e-08	1.3	7.60033
phosphorus metabolic process (GO:0006793)	0.000184	1.3	3.73518
developmental process (GO:0032502)	1.38e-09	1.3	8.86012
transport (GO:0006810)	3.67e-06	1.29	5.43533
phosphate-containing compound metabolic process (GO:0006796)	0.000322	1.29	3.49214
positive regulation of cellular process (GO:0048522)	0.000239	1.28	3.6216
ion transport (GO:0006811)	0.000249	1.28	3.6038
establishment of localization (GO:0051234)	1.83e-05	1.27	4.73755
cellular protein modification process (GO:0006464)	0.000269	1.26	3.57025
protein modification process (GO:0036211)	0.000269	1.26	3.57025
multicellular organismal process (GO:0032501)	8.47e-07	1.23	6.07212
regulation of cellular process (GO:0050794)	1.09e-07	1.16	6.96257
biological regulation (GO:0065007)	1.37e-08	1.15	7.86328
regulation of biological process (GO:0050789)	2e-07	1.15	6.69897
cellular process (GO:0009987)	7.67e-10	1.12	9.1152
biological_process (GO:0008150)	4.02e-13	1.09	12.3958
Unclassified (UNCLASSIFIED)	4.02e-13	0.72	12.3958
regulation of mitotic cell cycle (GO:0007346)	9.44e-05	0.39	4.02503
g:Profiler
Term	p-value	Fold	-log(pvalue)
GO:BP_anatomical structure morphogenesis	3.16908e-06	1.49	5.49907
GO:BP_localization	2.3379e-05	1.26	4.63117
GO:BP_nervous system development	0.000805004	1.45	3.0942
GO:BP_anatomical structure development	0.00142726	1.25	2.8455
GO:BP_developmental process	0.00224626	1.24	2.64854
GO:BP_neurogenesis	0.00479029	1.53	2.31964
GO:BP_neuron projection morphogenesis	0.00570707	1.81	2.24359
GO:BP_neuron differentiation	0.00635309	1.57	2.19702
GO:BP_plasma membrane bounded cell projection morphogenesis	0.00671754	1.8	2.17279
GO:BP_generation of neurons	0.00728165	1.54	2.13777
GO:BP_cell morphogenesis	0.008644	1.66	2.06329
GO:BP_cell projection morphogenesis	0.00925672	1.79	2.03354
GO:BP_axonogenesis	0.00999219	1.86	2.00034
GO:BP_cell part morphogenesis	0.0117186	1.77	1.93113
GO:BP_cell morphogenesis involved in differentiation	0.0140485	1.73	1.85237
GO:BP_multicellular organism development	0.0159232	1.24	1.79797
GO:BP_cellular component morphogenesis	0.0161063	1.69	1.793
GO:BP_cell morphogenesis involved in neuron differentiation	0.0179921	1.78	1.74492
GO:BP_small GTPase mediated signal transduction	0.0188574	1.8	1.72452
GO:CC_plasma membrane	0.00976256	1.21	2.01044
GO:CC_membrane	0.0117921	1.1	1.92841
GO:CC_cell periphery	0.0133754	1.19	1.87369
GO:CC_endomembrane system	0.0231316	1.29	1.63579
KEGG_ErbB signaling pathway	0.0063245	2.26	2.19897
