# Supplementary material for: miR-133a-3p and miR-338-3p shape neural crest derivatives in zebrafish
Source: Life Sci Alliance. 2026 Apr 17;9(7):e202503431. doi: 10.26508/lsa.202503431 (PMC13090132; doi:10.26508/lsa.202503431)
Supplement: Supplementary file 7 [file LSA-2025-03431_TableS7.xlsx]

## Sheet: S7
miR-338-3p
Gene Name	Ensembl ID	c+
WDR59	ENSDARG00000088817	-1.48
SLC29A3	ENSDARG00000077828	-1.43
nr6a1a	ENSDARG00000018030	-1.07
gb:ai877918	ENSDARG00000093967	-1.03
creb3l2	ENSDARG00000063563	-1.03
efnb2b	ENSDARG00000074050	-1.01
pgpep1	ENSDARG00000054666	-0.97
si:ch211-136a13.1	ENSDARG00000060927	-0.96
paf1	ENSDARG00000043886	-0.92
samd7	ENSDARG00000060354	-0.85
si:ch211-191d2.2	ENSDARG00000090836	-0.85
dgat1b	ENSDARG00000054914	-0.84
RBM10	ENSDARG00000077400	-0.83
ZBTB24 (2 of 2)	ENSDARG00000075533	-0.83
rdh8b	ENSDARG00000013695	-0.82
ptk2.2	ENSDARG00000040197	-0.81
zgc:112045	ENSDARG00000053012	-0.8
SOCS1 (2 of 2)	ENSDARG00000089873	-0.79
tmem56a	ENSDARG00000056960	-0.77
blzf1	ENSDARG00000011299	-0.77
b3gnt2a	ENSDARG00000052376	-0.76
SNAP47	ENSDARG00000063445	-0.75
FARS2 (1 of 2)	ENSDARG00000091247	-0.75
PPAPDC3 (2 of 2)	ENSDARG00000052033	-0.74
top3b	ENSDARG00000027586	-0.74
tmem86a	ENSDARG00000044034	-0.73
ndufb9	ENSDARG00000041314	-0.73
trim44	ENSDARG00000051761	-0.71
GNA15 (2 of 3)	ENSDARG00000056654	-0.7
dapk3	ENSDARG00000074447	-0.7
map3k3	ENSDARG00000060348	-0.69
vps72	ENSDARG00000063718	-0.69
ythdc1	ENSDARG00000051953	-0.68
cdc42ep1	ENSDARG00000062390	-0.68
kif3b	ENSDARG00000012081	-0.67
IPP (1 of 2)	ENSDARG00000075339	-0.67
zgc:195224	ENSDARG00000075455	-0.67
noa1	ENSDARG00000073788	-0.67
gpm6bb	ENSDARG00000001676	-0.66
CHCHD8	ENSDARG00000078974	-0.66
dcbld1	ENSDARG00000015907	-0.66
usp11	ENSDARG00000076303	-0.65
EFNB2 (2 of 3)	ENSDARG00000003783	-0.65
sepx1a	ENSDARG00000025436	-0.65
tgfb3	ENSDARG00000019367	-0.63
fam192a	ENSDARG00000041631	-0.63
PTRHD1	ENSDARG00000016122	-0.62
TCF3 (1 of 2)	ENSDARG00000052383	-0.62
hecw2a	ENSDARG00000062447	-0.62
RGS3 (2 of 2)|si:ch73-274k23.1	ENSDARG035132|095296	-0.61
srf	ENSDARG00000053918	-0.61
si:dkey-7c22.3	ENSDARG00000062101	-0.6
pomgnt1	ENSDARG00000052025	-0.6
PQLC2	ENSDARG00000043624	-0.6
ARHGAP27 (2 of 2)	ENSDARG00000086142	-0.6
zbtb24	ENSDARG00000058863	-0.59
ZMIZ2	ENSDARG00000079812	-0.59
itpr3	ENSDARG00000061741	-0.59
YME1L1 (2 of 2)	ENSDARG00000075192	-0.59
rad1	ENSDARG00000040559	-0.58
ddrgk1	ENSDARG00000075690	-0.58
smarcd3a	ENSDARG00000038786	-0.58
pdxka	ENSDARG00000088959	-0.57
slc30a8	ENSDARG00000057629	-0.57
tspan18b	ENSDARG00000015015	-0.57
CRELD1 (1 of 2)	ENSDARG00000006990	-0.56
SRCAP	ENSDARG00000005236	-0.56
kcnn1	ENSDARG00000023546	-0.56
DLG5 (2 of 4)	ENSDARG00000086014	-0.55
C4H7orf58|wnt16	ENSDARG045747|094973	-0.55
zgc:77415	ENSDARG00000006758	-0.55
si:dkey-27i16.3	ENSDARG00000057773	-0.55
zgc:172128	ENSDARG00000077683	-0.55
klhl12	ENSDARG00000018430	-0.54
C18H15orf48	ENSDARG00000092903	-0.54
SOWAHA (2 of 2)	ENSDARG00000079125	-0.54
taok3b	ENSDARG00000094052	-0.53
HYAL2 (2 of 3)	ENSDARG00000059931	-0.53
LPCAT3	ENSDARG00000075178	-0.53
madd	ENSDARG00000003495	-0.53
ch1073-291c23.1	ENSDARG00000063631	-0.52
flt1	ENSDARG00000019371	-0.52
letm2	ENSDARG00000077515	-0.52
nt5c1ba	ENSDARG00000018153	-0.52
pkz	ENSDARG00000052396	-0.51
AIPL1	ENSDARG00000075067	-0.51
fem1b	ENSDARG00000062636	-0.51
rspry1	ENSDARG00000062558	-0.51
pah	ENSDARG00000020143	-0.5
CU183952.1	ENSDARG00000059348	-0.5
TMEM138	ENSDARG00000090543	-0.5
gnav1	ENSDARG00000043006	-0.5
nog1	ENSDARG00000058819	-0.5
FAM124B	ENSDARG00000087489	-0.5
BX649415.5	ENSDARG00000091585	-0.5
stambpb	ENSDARG00000086906	-0.5
zbtb16a	ENSDARG00000007184	-0.49
acvr2a	ENSDARG00000011188	-0.49
ldb2a	ENSDARG00000019579	-0.49
CAMTA1	ENSDARG00000007824	-0.49
NOTUM (2 of 2)	ENSDARG00000091540	-0.49
zgc:63637	ENSDARG00000029885	-0.49
CYYR1	ENSDARG00000087505	-0.49
mrpl41	ENSDARG00000002264	-0.49
hck	ENSDARG00000058647	-0.49
CABZ01054405.2	ENSDARG00000089635	-0.49
znf385a	ENSDARG00000009899	-0.49
AL844567.2	ENSDARG00000089586	-0.49
snx21	ENSDARG00000062770	-0.49
bgnb	ENSDARG00000002945	-0.48
etv5a	ENSDARG00000069763	-0.48
ednraa	ENSDARG00000011876	-0.48
c1galt1c1	ENSDARG00000036335	-0.48
COL21A1	ENSDARG00000090644	-0.48
TMEM26 (1 of 2)	ENSDARG00000077979	-0.48
si:rp71-1i20.2	ENSDARG00000043198	-0.48
si:ch211-117m20.4	ENSDARG00000094286	-0.48
CABZ01079979.1	ENSDARG00000067617	-0.48
tsta3	ENSDARG00000039666	-0.47
ush2a	ENSDARG00000029482	-0.47
si:dkey-11o15.4	ENSDARG00000058023	-0.47
CABZ01089980.1	ENSDARG00000088022	-0.47
ankmy2a	ENSDARG00000005948	-0.47
CYP27B1	ENSDARG00000045015	-0.47
atp6v1e1b	ENSDARG00000030694	-0.47
SLC38A8 (1 of 2)	ENSDARG00000054196	-0.47
BRI3	ENSDARG00000086332	-0.47
pag1	ENSDARG00000055875	-0.47
enpp7	ENSDARG00000053526	-0.47
enpp7	ENSDARG00000077225	-0.47
adrbk2	ENSDARG00000013007	-0.47
LRP3	ENSDARG00000008485	-0.47
zgc:110329	ENSDARG00000035532	-0.46
abcc8	ENSDARG00000051879	-0.46
BX465205.1	ENSDARG00000088000	-0.46
mapk6|si:ch211-235f12.2	ENSDARG032103|092119	-0.46
noxo1b	ENSDARG00000056374	-0.46
IRF3	ENSDARG00000076251	-0.46
SAMD1 (2 of 2)	ENSDARG00000079062	-0.46
sycp2	ENSDARG00000088950	-0.46
rapsn	ENSDARG00000041133	-0.46
si:ch73-57f22.2	ENSDARG00000087453	-0.46
VDAC3 (3 of 3)	ENSDARG00000073775	-0.46
USP54 (1 of 2)	ENSDARG00000077749	-0.46
tbccd1	ENSDARG00000056886	-0.46
slc1a6	ENSDARG00000010096	-0.46
osbp2	ENSDARG00000053487	-0.46
MAP7D1 (2 of 3)	ENSDARG00000060341	-0.46
cry5	ENSDARG00000019498	-0.46
WDR7 (2 of 2)	ENSDARG00000088043	-0.46
c1galt1a	ENSDARG00000055585	-0.46
pbk	ENSDARG00000007221	-0.46
trim101	ENSDARG00000018264	-0.46
VDAC3 (2 of 3)	ENSDARG00000021564	-0.46
zgc:165653	ENSDARG00000071292	-0.45
NFX1	ENSDARG00000076662	-0.45
lmo2	ENSDARG00000095019	-0.45
ofd1	ENSDARG00000000529	-0.45
hsd3b7	ENSDARG00000036966	-0.45
srp9	ENSDARG00000042851	-0.45
C9H2orf47	ENSDARG00000069671	-0.45
CU638695.1	ENSDARG00000073876	-0.45
drd1	ENSDARG00000038918	-0.45
abhd11	ENSDARG00000069501	-0.45
rh50	ENSDARG00000041848	-0.45
FP102786.2	ENSDARG00000090551	-0.45
angptl5	ENSDARG00000056630	-0.45
poll	ENSDARG00000039613	-0.44
ptprjb	ENSDARG00000091539	-0.44
bckdk	ENSDARG00000016904	-0.44
GALNT8 (1 of 5)	ENSDARG00000045851	-0.44
C1orf159	ENSDARG00000086336	-0.44
MANBAL	ENSDARG00000059853	-0.44
cyp26c1	ENSDARG00000056029	-0.44
TMEM242	ENSDARG00000037070	-0.44
CD46 (2 of 3)	ENSDARG00000056075	-0.44
cxxc1l	ENSDARG00000016187	-0.44
CABZ01092303.1	ENSDARG00000023472	-0.44
b3gat2	ENSDARG00000030733	-0.44
CABZ01087111.1	ENSDARG00000087923	-0.44
hnf1ba	ENSDARG00000006615	-0.44
CU607104.3	ENSDARG00000091550	-0.44
efhc2	ENSDARG00000004204	-0.44
itgb1bp1	ENSDARG00000007169	-0.44
fahd2a	ENSDARG00000020169	-0.44
C19H1orf201	ENSDARG00000059171	-0.44
C14orf102	ENSDARG00000074726	-0.44
si:dkey-25o1.4	ENSDARG00000093098	-0.44
dct	ENSDARG00000006008	-0.43
dvl1a|DVL1 (2 of 3)	ENSDARG010515|095919	-0.43
CU855821.2	ENSDARG00000079661	-0.43
lrrc30	ENSDARG00000029710	-0.43
zgc:112334	ENSDARG00000005879	-0.43
tlr4ba	ENSDARG00000019742	-0.43
ankrd29	ENSDARG00000057159	-0.43
CU929328.1	ENSDARG00000058262	-0.43
SLC7A1 (2 of 2)	ENSDARG00000041874	-0.43
ZNRF4	ENSDARG00000017636	-0.43
BX649385.1	ENSDARG00000056206	-0.43
scrt2	ENSDARG00000056175	-0.43
copb1	ENSDARG00000056557	-0.43
BDP1 (1 of 2)	ENSDARG00000058630	-0.43
si:dkey-23a23.2	ENSDARG00000023036	-0.43
ZDHHC5 (2 of 2)	ENSDARG00000087417	-0.43
C13H10orf57	ENSDARG00000025538	-0.43
utp6	ENSDARG00000035730	-0.43
unc119b	ENSDARG00000044362	-0.43
GPR37L1 (2 of 2)	ENSDARG00000006079	-0.43
si:ch211-114l13.9	ENSDARG00000092894	-0.43
GREM1 (1 of 3)	ENSDARG00000070612	-0.43
tp53	ENSDARG00000035559	-0.43
calcrlb	ENSDARG00000011571	-0.43
ERAP1 (1 of 2)	ENSDARG00000021859	-0.43
cyb5d1	ENSDARG00000056007	-0.43
zgc:110239	ENSDARG00000077664	-0.42
scpep1	ENSDARG00000040072	-0.42
ERMP1 (1 of 2)	ENSDARG00000088004	-0.42
CABZ01074081.1	ENSDARG00000059355	-0.42
plod1a	ENSDARG00000059746	-0.42
mettl16	ENSDARG00000055838	-0.42
cpe	ENSDARG00000055874	-0.42
SLC7A13	ENSDARG00000089192	-0.42
acvr1l	ENSDARG00000014986	-0.42
arf3b	ENSDARG00000036998	-0.42
sncb	ENSDARG00000041627	-0.42
abce1	ENSDARG00000007216	-0.42
scmh1	ENSDARG00000069932	-0.42
TUBGCP6	ENSDARG00000089546	-0.42
ccm2	ENSDARG00000013705	-0.42
oaf	ENSDARG00000075851	-0.42
si:ch73-41e3.7	ENSDARG00000089799	-0.42
col5a1	ENSDARG00000012593	-0.41
SERP1	ENSDARG00000076223	-0.41
he2	ENSDARG00000022670	-0.41
strada	ENSDARG00000037929	-0.41
IRS1	ENSDARG00000054087	-0.41
C21H18orf54	ENSDARG00000071487	-0.41
CABZ01005649.2	ENSDARG00000090702	-0.41
clcn6	ENSDARG00000032577	-0.41
lhfpl4b	ENSDARG00000076943	-0.41
stc1l	ENSDARG00000058476	-0.41
C23H1orf187 (2 of 2)	ENSDARG00000087681	-0.41
hopx	ENSDARG00000089368	-0.41
s1pr1	ENSDARG00000042690	-0.41
FAM108A1 (2 of 2)	ENSDARG00000091433	-0.41
fgd6	ENSDARG00000045528	-0.41
OGN (2 of 2)	ENSDARG00000031489	-0.41
pfkfb2	ENSDARG00000023840	-0.41
DENND4B	ENSDARG00000059784	-0.41
GRM4	ENSDARG00000040156	-0.41
ypel2a	ENSDARG00000077224	-0.41
BX004999.3	ENSDARG00000088084	-0.41
rnf144aa	ENSDARG00000020600	-0.41
KCNS3 (1 of 2)	ENSDARG00000006891	-0.41
CD200 (1 of 3)	ENSDARG00000041998	-0.41
TDP2 (2 of 2)	ENSDARG00000069941	-0.41
DDHD1 (1 of 2)	ENSDARG00000086808	-0.41
NDP	ENSDARG00000076569	-0.41
megf10	ENSDARG00000017229	-0.41
sgsm3	ENSDARG00000019038	-0.41
nkx2.2b	ENSDARG00000052550	-0.41
tdrd5	ENSDARG00000071450	-0.41
FAM116A (2 of 2)	ENSDARG00000038245	-0.41
zgc:101562	ENSDARG00000040179	-0.41
CABZ01080099.1	ENSDARG00000088868	-0.41
abi1a	ENSDARG00000010155	-0.41
BX005375.3	ENSDARG00000091287	-0.41
hif1aa	ENSDARG00000006181	-0.41
abcb11a	ENSDARG00000011573	-0.41
SERTAD4	ENSDARG00000089795	-0.41
ddx21	ENSDARG00000063626	-0.4
prrx1a	ENSDARG00000033971	-0.4
foxc1a	ENSDARG00000091481	-0.4
DDO (2 of 2)	ENSDARG00000079664	-0.4
CR391998.1	ENSDARG00000091817	-0.4
CR318593.2	ENSDARG00000059399	-0.4
calrl2	ENSDARG00000076290	-0.4
dpys	ENSDARG00000079543	-0.4
NAT8	ENSDARG00000078991	-0.4
col17a1b	ENSDARG00000079011	-0.4
QRICH1	ENSDARG00000019797	-0.4
mbd6	ENSDARG00000086980	-0.4
SEMA4A (2 of 2)	ENSDARG00000077103	-0.4
cog5	ENSDARG00000008235	-0.4
capza1b	ENSDARG00000056090	-0.4
kcnc3a	ENSDARG00000055855	-0.4
C4H7orf59	ENSDARG00000045542	-0.4
zgc:113054	ENSDARG00000053483	-0.4
AL844587.4	ENSDARG00000090338	-0.4
ARHGAP35 (1 of 2)	ENSDARG00000062577	-0.4
si:dkey-22i16.9	ENSDARG00000095949	-0.4
pcyt1ab	ENSDARG00000004492	-0.4
phyh	ENSDARG00000017549	-0.4
PHYH (2 of 2)	ENSDARG00000086740	-0.4
AIFM3	ENSDARG00000062780	-0.4
slc35d2	ENSDARG00000089837	-0.4
bambib	ENSDARG00000056406	-0.4
th1l	ENSDARG00000021097	-0.4
ppil4	ENSDARG00000043854	-0.4
bbs4	ENSDARG00000063522	-0.39
lmo3	ENSDARG00000008720	-0.39
trim33	ENSDARG00000016181	-0.39
si:dkey-258f14.2	ENSDARG00000094874	-0.39
hs3st3l	ENSDARG00000059903	-0.39
lhx1b	ENSDARG00000007944	-0.39
CABZ01059415.1	ENSDARG00000087005	-0.39
THSD7B (2 of 2)	ENSDARG00000061497	-0.39
traf2b	ENSDARG00000017812	-0.39
ARHGEF37	ENSDARG00000002463	-0.39
aven	ENSDARG00000002894	-0.39
nr1d2b	ENSDARG00000009594	-0.39
hoxb9a	ENSDARG00000056023	-0.39
CABZ01073032.1	ENSDARG00000087696	-0.39
AMBP (2 of 2)	ENSDARG00000092534	-0.39
tgfb2	ENSDARG00000027087	-0.39
UTS2R	ENSDARG00000009624	-0.39
trim25	ENSDARG00000015865	-0.39
SLC16A8|slc16a8	ENSDARG045153|092546	-0.39
GLRA3	ENSDARG00000011066	-0.39
armc1	ENSDARG00000013861	-0.39
SLC6A2	ENSDARG00000016141	-0.39
XCR1 (1 of 4)	ENSDARG00000052988	-0.39
mmp17b	ENSDARG00000075547	-0.39
cnksr1	ENSDARG00000032932	-0.39
PRKCD (1 of 2)	ENSDARG00000070651	-0.39
vwa5b1	ENSDARG00000059705	-0.39
CABZ01064671.1	ENSDARG00000039935	-0.39
pdlim4	ENSDARG00000068973	-0.39
fitm2	ENSDARG00000034568	-0.39
FOXJ3	ENSDARG00000075774	-0.39
ANKRD46 (2 of 2)	ENSDARG00000044328	-0.39
C1orf65	ENSDARG00000032477	-0.39
jak2a	ENSDARG00000007915	-0.39
KLHDC8B	ENSDARG00000090787	-0.39
insig2	ENSDARG00000037203	-0.39
ptprna	ENSDARG00000058646	-0.39
zgc:194392	ENSDARG00000074809	-0.39
ITCH (2 of 2)	ENSDARG00000074903	-0.39
slc35a5	ENSDARG00000000001	-0.39
col9a3	ENSDARG00000037845	-0.39
GPN1	ENSDARG00000043928	-0.38
ptpn13	ENSDARG00000073862	-0.38
xrn1	ENSDARG00000091652	-0.38
fam134a	ENSDARG00000063270	-0.38
DNAJC25	ENSDARG00000067613	-0.38
pink1	ENSDARG00000001929	-0.38
camk2g1	ENSDARG00000071395	-0.38
add2	ENSDARG00000074581	-0.38
opn4.1	ENSDARG00000007553	-0.38
GUK1 (2 of 2)	ENSDARG00000030340	-0.38
rnaset2	ENSDARG00000036282	-0.38
zrsr2	ENSDARG00000058448	-0.38
vps33a	ENSDARG00000091881	-0.38
ube4b	ENSDARG00000037017	-0.38
ttpal	ENSDARG00000070644	-0.38
2015-09-01	ENSDARG00000074940	-0.38
fam54b	ENSDARG00000003940	-0.38
cebpa	ENSDARG00000036074	-0.38
dbnlb	ENSDARG00000016016	-0.38
itih6	ENSDARG00000056037	-0.38
C2H8orf55 (2 of 2)	ENSDARG00000059795	-0.38
zgc:158398	ENSDARG00000074226	-0.38
ACER2	ENSDARG00000077782	-0.38
lgals3l	ENSDARG00000044001	-0.38
FAM78B (2 of 2)	ENSDARG00000063018	-0.38
TGFBR3	ENSDARG00000078670	-0.38
BX000534.4	ENSDARG00000090537	-0.38
ATP6AP1 (1 of 2)	ENSDARG00000041417	-0.38
ANGPTL1 (2 of 2)	ENSDARG00000003025	-0.38
gucy1a3	ENSDARG00000013787	-0.38
zgc:86609	ENSDARG00000029479	-0.38
si:ch211-67f13.8	ENSDARG00000079155	-0.38
foxred2	ENSDARG00000061354	-0.38
zgc:110655	ENSDARG00000086821	-0.38
BEND5	ENSDARG00000075624	-0.38
CABZ01057633.1	ENSDARG00000087353	-0.38
aars	ENSDARG00000069142	-0.38
lacc1	ENSDARG00000076914	-0.38
NHSL2 (1 of 2)	ENSDARG00000089066	-0.38
hinfp	ENSDARG00000004851	-0.37
TMEM98	ENSDARG00000059743	-0.37
shisa7	ENSDARG00000063144	-0.37
si:dkey-117m1.3	ENSDARG00000074662	-0.37
prdm16|si:ch211-263k4.2	ENSDARG078324|092738	-0.37
STAG2 (2 of 2)	ENSDARG00000011783	-0.37
PDPR	ENSDARG00000023113	-0.37
tha1	ENSDARG00000076225	-0.37
CBFA2T3	ENSDARG00000079012	-0.37
npy8br	ENSDARG00000005780	-0.37
sema6d	ENSDARG00000002748	-0.37
col1a1b	ENSDARG00000035809	-0.37
psmg1	ENSDARG00000040620	-0.37
CLTB	ENSDARG00000052368	-0.37
kcnt1	ENSDARG00000079484	-0.37
chst1	ENSDARG00000088593	-0.37
trim55b	ENSDARG00000058158	-0.37
INTU	ENSDARG00000077639	-0.37
FAM217B (2 of 2)	ENSDARG00000091799	-0.37
si:dkey-14d8.1	ENSDARG077113|095332	-0.37
PRMT8 (1 of 2)	ENSDARG00000040633	-0.37
neo1	ENSDARG00000008937	-0.37
sp3b	ENSDARG00000007812	-0.37
eno1b	ENSDARG00000013750	-0.37
cdx4	ENSDARG00000036292	-0.37
si:ch211-113p18.3	ENSDARG00000087835	-0.37
fam60a	ENSDARG00000032653	-0.37
TMEM56 (2 of 2)	ENSDARG00000057743	-0.37
fktn	ENSDARG00000059437	-0.37
CABZ01031754.1	ENSDARG00000039164	-0.37
gadd45ab	ENSDARG00000069991	-0.37
MAN1B1 (1 of 2)	ENSDARG00000073792	-0.37
ftr73	ENSDARG00000095298	-0.37
utp15	ENSDARG00000002720	-0.37
grem2	ENSDARG00000005001	-0.37
tmem120b	ENSDARG00000042929	-0.37
RIC3 (1 of 2)	ENSDARG00000077459	-0.37
eif2ak2	ENSDARG00000068729	-0.37
slc1a9	ENSDARG00000054836	-0.37
FER1L6	ENSDARG00000019316	-0.37
zgc:55733	ENSDARG00000022579	-0.37
RAP2A (1 of 2)	ENSDARG00000040246	-0.37
mertk	ENSDARG00000074695	-0.37
rab32a	ENSDARG00000029036	-0.36
PHLDB1 (2 of 2)	ENSDARG00000061093	-0.36
robo4	ENSDARG00000009387	-0.36
usf2	ENSDARG00000020228	-0.36
C7H15orf43	ENSDARG00000039477	-0.36
rap2b	ENSDARG00000040296	-0.36
MREG	ENSDARG00000011076	-0.36
PHTF2	ENSDARG00000077204	-0.36
pggt1b	ENSDARG00000058613	-0.36
C5H8orf4 (2 of 2)	ENSDARG00000076858	-0.36
TMCC2	ENSDARG00000046007	-0.36
dnajc3	ENSDARG00000041110	-0.36
cyp17a2	ENSDARG00000053966	-0.36
ppm1da	ENSDARG00000009273	-0.36
CRAT (2 of 2)	ENSDARG00000016545	-0.36
opn1lw2	ENSDARG00000044861	-0.36
LYL1	ENSDARG00000091603	-0.36
pcp4b	ENSDARG00000087386	-0.36
slc15a4	ENSDARG00000000384	-0.36
CA4 (2 of 3)	ENSDARG00000044512	-0.36
SLC22A7 (5 of 5)	ENSDARG00000091252	-0.36
polr3e	ENSDARG00000037358	-0.36
gtf3c4	ENSDARG00000069538	-0.36
gfod2	ENSDARG00000061145	-0.36
DNAJC30	ENSDARG00000079415	-0.36
FAM123B	ENSDARG00000079624	-0.36
BX284672.1	ENSDARG00000079924	-0.36
si:dkey-29d8.3	ENSDARG00000091879	-0.36
CABZ01072585.1	ENSDARG00000091208	-0.36
PAMR1	ENSDARG00000093480	-0.36
bcl7ba	ENSDARG00000026709	-0.36
taok3a	ENSDARG00000060751	-0.36
fam131a	ENSDARG00000077022	-0.36
serinc2l	ENSDARG00000053425	-0.36
ppp6r2	ENSDARG00000045540	-0.36
hmbsb	ENSDARG00000055991	-0.36
lamb2l	ENSDARG00000033950	-0.35
naprt1	ENSDARG00000027930	-0.35
galca	ENSDARG00000037064	-0.35
LPHN2 (2 of 3)	ENSDARG00000087965	-0.35
si:ch211-1e14.1	ENSDARG00000063361	-0.35
GCNT4 (2 of 3)	ENSDARG00000044755	-0.35
CABZ01076817.1	ENSDARG00000067841	-0.35
PTDSS1 (2 of 2)	ENSDARG00000036114	-0.35
C18H12orf23	ENSDARG00000030465	-0.35
flt3	ENSDARG00000058503	-0.35
si:dkey-147f3.8	ENSDARG00000092166	-0.35
HDHD3	ENSDARG00000053934	-0.35
tp53bp2	ENSDARG00000009136	-0.35
obscn	ENSDARG00000043309	-0.35
rprma	ENSDARG00000053383	-0.35
ftr02	ENSDARG00000079412	-0.35
C10orf71 (2 of 2)	ENSDARG00000086970	-0.35
C5H12orf34	ENSDARG00000090797	-0.35
pknox1.2	ENSDARG00000036542	-0.35
sptssb	ENSDARG00000091658	-0.35
ALDH1L2	ENSDARG00000070230	-0.35
tmem9b	ENSDARG00000025693	-0.35
ncoa2	ENSDARG00000017929	-0.35
TMEM205	ENSDARG00000028541	-0.35
gga1	ENSDARG00000038537	-0.35
ankk1	ENSDARG00000056921	-0.35
cyth4b	ENSDARG00000039932	-0.35
si:dkey-260j18.2	ENSDARG00000058122	-0.35
wu:fb17g07	ENSDARG00000068432	-0.35
dyrk4	ENSDARG00000070734	-0.35
slc27a2	ENSDARG00000036237	-0.35
TBC1D24	ENSDARG00000069339	-0.35
CABZ01029902.1	ENSDARG00000074598	-0.35
ptdss1	ENSDARG00000012588	-0.35
SLC22A2	ENSDARG00000030530	-0.35
si:ch211-247h9.1	ENSDARG00000062880	-0.35
maml3	ENSDARG00000079552	-0.35
CT573389.2	ENSDARG00000087596	-0.35
zdhhc3	ENSDARG00000010981	-0.35
ZNHIT6	ENSDARG00000095817	-0.35
pofut1	ENSDARG00000008953	-0.35
glb1	ENSDARG00000036415	-0.35
eif5a2	ENSDARG00000056186	-0.35
RIN2 (2 of 2)	ENSDARG00000077040	-0.35
PAK6 (2 of 2)	ENSDARG00000052405	-0.35
mpv17	ENSDARG00000032431	-0.34
NRBP2 (2 of 2)	ENSDARG00000009626	-0.34
pacsin2	ENSDARG00000078014	-0.34
TNRC6B (1 of 3)	ENSDARG00000074161	-0.34
wwtr1	ENSDARG00000067719	-0.34
ehmt2	ENSDARG00000077703	-0.34
pmepa1	ENSDARG00000039325	-0.34
SLC6A19 (2 of 3)	ENSDARG00000091560	-0.34
limk2	ENSDARG00000005104	-0.34
trmu	ENSDARG00000043734	-0.34
pla2g1b	ENSDARG00000009153	-0.34
m17	ENSDARG00000035435	-0.34
SLC26A6 (3 of 3)	ENSDARG00000058738	-0.34
cers6	ENSDARG00000053583	-0.34
cx55.5	ENSDARG00000069830	-0.34
si:ch211-269m17.1	ENSDARG00000077596	-0.34
TSPAN4	ENSDARG00000089354	-0.34
pnck	ENSDARG00000043648	-0.34
abhd3	ENSDARG00000018809	-0.34
slc48a1a	ENSDARG00000026907	-0.34
POLR2H	ENSDARG00000038505	-0.34
cldna	ENSDARG00000069888	-0.34
SLC31A2	ENSDARG00000076092	-0.34
CABZ01067232.1	ENSDARG00000057408	-0.34
nr5a2	ENSDARG00000042556	-0.34
pik3cd	ENSDARG00000003250	-0.34
ddx3	ENSDARG00000020573	-0.34
MIER3 (1 of 2)	ENSDARG00000021288	-0.34
si:ch1073-429i10.1	ENSDARG00000075664	-0.34
fam89a	ENSDARG00000079979	-0.34
OSBPL10 (1 of 2)	ENSDARG00000075152	-0.34
slc20a1b	ENSDARG00000010641	-0.34
klhl21	ENSDARG00000039255	-0.34
zgc:136791	ENSDARG00000091320	-0.34
slc10a1	ENSDARG00000030588	-0.34
zgc:158614	ENSDARG00000061634	-0.34
lrguk	ENSDARG00000069698	-0.34
FOXO6 (2 of 2)	ENSDARG00000076660	-0.34
baxa	ENSDARG00000020623	-0.34
SYNRG	ENSDARG00000073926	-0.34
dbpa	ENSDARG00000063014	-0.34
foxf1	ENSDARG00000015399	-0.34
acaca	ENSDARG00000078512	-0.34
cyp2u1	ENSDARG00000026548	-0.34
CABZ01113374.2	ENSDARG00000076852	-0.34
TESK1 (1 of 2)	ENSDARG00000079281	-0.34
prkcbb	ENSDARG00000022254	-0.34
nudt9	ENSDARG00000087927	-0.34
CNTNAP2 (1 of 4)	ENSDARG00000058969	-0.33
PRELP	ENSDARG00000070597	-0.33
EDN3 (1 of 2)	ENSDARG00000070925	-0.33
si:ch211-236g6.1	ENSDARG00000071590	-0.33
loxl5b	ENSDARG00000076904	-0.33
si:ch211-87m7.2	ENSDARG00000030129	-0.33
hps3	ENSDARG00000015749	-0.33
foxn1	ENSDARG00000011879	-0.33
adarb1	ENSDARG00000041609	-0.33
CABZ01093445.1	ENSDARG00000091613	-0.33
sowahcb	ENSDARG00000059582	-0.33
CR847931.2	ENSDARG00000075834	-0.33
si:ch73-126i7.1	ENSDARG00000094332	-0.33
FBXO10 (1 of 2)	ENSDARG00000061936	-0.33
mtmr7b	ENSDARG00000070412	-0.33
add3a	ENSDARG00000040874	-0.33
ZFHX3	ENSDARG00000073681	-0.33
VDR (1 of 2)	ENSDARG00000043059	-0.33
DNAJC16 (1 of 2)	ENSDARG00000059699	-0.33
USP53 (1 of 2)	ENSDARG00000078615	-0.33
nutf2	ENSDARG00000056531	-0.33
dcp1b	ENSDARG00000045484	-0.33
SOCS6 (1 of 2)	ENSDARG00000058565	-0.33
RNF115 (2 of 2)	ENSDARG00000062900	-0.33
dtnb	ENSDARG00000013020	-0.33
cyp51	ENSDARG00000042641	-0.33
si:ch211-119b12.8	ENSDARG00000041413	-0.33
nr1d4b	ENSDARG00000059370	-0.33
arhgap21b	ENSDARG00000075673	-0.33
SCLT1	ENSDARG00000057248	-0.33
FAM180A	ENSDARG00000091378	-0.33
HIPK1 (1 of 2)	ENSDARG00000063594	-0.33
TRIM8 (1 of 2)	ENSDARG00000090512	-0.33
fggy	ENSDARG00000038667	-0.33
hspa4a	ENSDARG00000004754	-0.33
selk	ENSDARG00000045202	-0.33
nrarpa	ENSDARG00000091419	-0.32
sox9b	ENSDARG00000043923	-0.32
si:ch211-196h16.5	ENSDARG00000069264	-0.32
acaa1	ENSDARG00000004687	-0.32
cx35.4	ENSDARG00000042866	-0.32
efcab11	ENSDARG00000043740	-0.32
ECE1	ENSDARG00000061737	-0.32
AP5M1	ENSDARG00000031533	-0.32
PLAT	ENSDARG00000062707	-0.32
DOM3Z	ENSDARG00000036852	-0.32
PDCL3	ENSDARG00000009449	-0.32
crsp7	ENSDARG00000009793	-0.32
SHISA7 (2 of 2)	ENSDARG00000062462	-0.32
TAOK2	ENSDARG00000074899	-0.32
man1a1	ENSDARG00000005652	-0.32
msxa	ENSDARG00000056697	-0.32
csrp1a	ENSDARG00000006603	-0.32
UACA (1 of 2)	ENSDARG00000060238	-0.32
RAB11FIP2	ENSDARG00000075596	-0.32
TPRA1	ENSDARG00000054930	-0.32
saga	ENSDARG00000012610	-0.32
rbm19	ENSDARG00000042590	-0.32
si:dkey-261j4.4|si:dkey-261j4.5	ENSDARG035150|095635	-0.32
agpat9l	ENSDARG00000006491	-0.32
zgc:171489	ENSDARG00000052300	-0.32
mtrf1l	ENSDARG00000060005	-0.32
si:ch73-347c12.3	ENSDARG00000068830	-0.32
AL929252.1	ENSDARG00000027394	-0.32
C3H19orf66	ENSDARG00000052176	-0.32
haao	ENSDARG00000076487	-0.32
PALM3	ENSDARG00000071215	-0.32
myt1la	ENSDARG00000008209	-0.32
gas2l1	ENSDARG00000078803	-0.32
CABZ01066312.1	ENSDARG00000090311	-0.32
xylt1	ENSDARG00000061248	-0.32
cbx5	ENSDARG00000061187	-0.32
KIAA1462 (1 of 2)	ENSDARG00000089871	-0.32
snap25a	ENSDARG00000020609	-0.32
TESPA1	ENSDARG00000053311	-0.32
asb2b	ENSDARG00000078445	-0.32
ugt2b3	ENSDARG00000090391	-0.32
GALNT12	ENSDARG00000055490	-0.32
bin1	ENSDARG00000058820	-0.32
DQX1	ENSDARG00000059455	-0.32
si:rp71-1h20.5	ENSDARG00000044848	-0.32
mpp5a	ENSDARG00000006272	-0.32
ctsba	ENSDARG00000055120	-0.31
fabp7a	ENSDARG00000007697	-0.31
sh2d3ca	ENSDARG00000028099	-0.31
SYNDIG1L	ENSDARG00000042390	-0.31
srsf1a	ENSDARG00000057691	-0.31
SLITRK6	ENSDARG00000087467	-0.31
zgc:158701	ENSDARG00000091864	-0.31
ptger4b	ENSDARG00000035415	-0.31
galnt11	ENSDARG00000063636	-0.31
CERS4 (1 of 2)	ENSDARG00000018619	-0.31
dram2b	ENSDARG00000044241	-0.31
btbd10b	ENSDARG00000020252	-0.31
cdk10	ENSDARG00000034256	-0.31
rnf34b	ENSDARG00000054036	-0.31
slc26a6l	ENSDARG00000054127	-0.31
zgc:113411	ENSDARG00000038133	-0.31
mpzl2	ENSDARG00000027345	-0.31
TEAD4	ENSDARG00000075274	-0.31
CABZ01044023.1	ENSDARG00000075524	-0.31
eif4e1c	ENSDARG00000012274	-0.31
cdk5	ENSDARG00000056683	-0.31
rab43	ENSDARG00000063466	-0.31
ZMAT3	ENSDARG00000080021	-0.31
rassf6	ENSDARG00000000804	-0.31
fam69c	ENSDARG00000045457	-0.31
rims3	ENSDARG00000062305	-0.31
dfnb31a	ENSDARG00000075362	-0.31
C23H20orf20	ENSDARG00000028894	-0.31
LENG8	ENSDARG00000076805	-0.31
ftr19	ENSDARG00000052971	-0.31
scamp4	ENSDARG00000010531	-0.31
sgta	ENSDARG00000016769	-0.31
fam120c	ENSDARG00000019205	-0.31
FAM149B1	ENSDARG00000061215	-0.31
wdfy2	ENSDARG00000040453	-0.31
C14orf1	ENSDARG00000070429	-0.31
ankrd33ba	ENSDARG00000058357	-0.31
ppfibp2b	ENSDARG00000029168	-0.31
arrdc1b	ENSDARG00000079839	-0.31
myo6b	ENSDARG00000042141	-0.31
zgc:91849	ENSDARG00000014323	-0.31
CCDC114	ENSDARG00000015010	-0.31
dachc	ENSDARG00000003142	-0.3
mtrr	ENSDARG00000045398	-0.3
si:dkeyp-69b9.3	ENSDARG00000088881	-0.3
grpr	ENSDARG00000056620	-0.3
XKR7 (2 of 2)	ENSDARG00000036952	-0.3
pccb	ENSDARG00000038910	-0.3
NCEH1 (2 of 3)	ENSDARG00000062087	-0.3
thsd7ba	ENSDARG00000095022	-0.3
dab2ipa	ENSDARG00000069484	-0.3
ccnf	ENSDARG00000034763	-0.3
C10H21orf91	ENSDARG00000030803	-0.3
lman2lb	ENSDARG00000088663	-0.3
fam21c	ENSDARG00000062532	-0.3
panx2	ENSDARG00000063019	-0.3
cyr61l2	ENSDARG00000093315	-0.3
MAGI3 (2 of 2)	ENSDARG00000025974	-0.3
FUT9 (1 of 16)	ENSDARG00000016460	-0.3
elavl1	ENSDARG00000038695	-0.3
SDR39U1	ENSDARG00000068215	-0.3
best1	ENSDARG00000078331	-0.3
atf7a	ENSDARG00000011298	-0.3
SPOCK1	ENSDARG00000074644	-0.3
BCL10	ENSDARG00000077130	-0.3
nkd3	ENSDARG00000013174	-0.3
mxa	ENSDARG00000021688	-0.3
arpc1b	ENSDARG00000027063	-0.3
tab2	ENSDARG00000021509	-0.3
dgcr2	ENSDARG00000042962	-0.3
cpt1b	ENSDARG00000058285	-0.3
gpr18	ENSDARG00000062009	-0.3
ERGIC1	ENSDARG00000005273	-0.3
pim2	ENSDARG00000059001	-0.3
ogg1	ENSDARG00000060002	-0.3
wasla	ENSDARG00000014113	-0.3
C7H11orf68	ENSDARG00000019406	-0.3
PDE6H	ENSDARG00000056791	-0.3
fxn	ENSDARG00000074356	-0.3
si:ch1073-95o12.1	ENSDARG00000095843	-0.3
mks1	ENSDARG00000059657	-0.3
FARP1 (1 of 2)	ENSDARG00000074381	-0.3
si:dkey-190l1.2	ENSDARG00000061042	-0.3
zgc:65895	ENSDARG00000034086	-0.3
si:rp71-61h23.4|zgc:77486	ENSDARG013711|093978	-0.3
nmd3	ENSDARG00000015676	-0.3
TMEM222 (2 of 2)	ENSDARG00000069589	-0.3
ostm1	ENSDARG00000069808	-0.3
STRBP	ENSDARG00000021455	-0.29
si:ch211-250o15.1	ENSDARG00000062040	-0.29
CR457441.2	ENSDARG00000068621	-0.29
RSF1 (3 of 3)	ENSDARG00000074737	-0.29
CU929356.5	ENSDARG00000090955	-0.29
HTR3A (1 of 2)	ENSDARG00000080012	-0.29
hic1l	ENSDARG00000045660	-0.29
cx32.2	ENSDARG00000076789	-0.29
sec23b	ENSDARG00000019360	-0.29
fam102bb	ENSDARG00000002333	-0.29
atf2	ENSDARG00000023903	-0.29
CABZ01041769.3	ENSDARG00000091268	-0.29
acy3.2|acy3.1	ENSDARG005525|093003	-0.29
golph3l	ENSDARG00000036943	-0.29
tctex1d2	ENSDARG00000054255	-0.29
arf1l	ENSDARG00000016393	-0.29
srrm2	ENSDARG00000037965	-0.29
SECISBP2	ENSDARG00000073892	-0.29
ttll6	ENSDARG00000054023	-0.29
IL17RD (2 of 2)	ENSDARG00000089004	-0.29
C18H19orf12 (3 of 4)	ENSDARG00000088500	-0.29
ARHGAP24	ENSDARG00000060175	-0.29
tbxas1	ENSDARG00000002249	-0.29
C5H2orf89	ENSDARG00000089701	-0.29
TXNDC15	ENSDARG00000043249	-0.29
papd7	ENSDARG00000062114	-0.29
bcr	ENSDARG00000079286	-0.29
hspa14	ENSDARG00000058030	-0.29
SPATA6L	ENSDARG00000004874	-0.29
wu:fb82g02	ENSDARG00000089886	-0.29
sdpra	ENSDARG00000027611	-0.29
IKZF4	ENSDARG00000037068	-0.29
si:dkey-211m23.2	ENSDARG00000076321	-0.29
gad1b	ENSDARG00000027419	-0.29
MAP3K1	ENSDARG00000088180	-0.29
mecr	ENSDARG00000032326	-0.29
ryk	ENSDARG00000007231	-0.29
ercc3|cyp27c1	ENSDARG002402|092660	-0.29
CDR2 (1 of 2)	ENSDARG00000035952	-0.29
MLF1	ENSDARG00000077301	-0.29
KIF20A	ENSDARG00000044491	-0.29
si:ch73-386h18.1	ENSDARG00000073944	-0.29
CU681840.1	ENSDARG00000075086	-0.29
kita	ENSDARG00000043317	-0.28
si:ch211-244o18.2	ENSDARG00000095341	-0.28
fscn2a	ENSDARG00000059574	-0.28
srsf2b	ENSDARG00000010906	-0.28
PTK7 (2 of 2)	ENSDARG00000086952	-0.28
si:ch211-105d18.2	ENSDARG00000092181	-0.28
TSPAN2 (2 of 2)	ENSDARG00000059202	-0.28
cfb	ENSDARG00000055278	-0.28
si:ch73-49p17.1	ENSDARG00000094815	-0.28
ipmkb	ENSDARG00000029291	-0.28
USH1G (1 of 2)	ENSDARG00000004322	-0.28
ANKRD28 (2 of 2)	ENSDARG00000086326	-0.28
KIFC3	ENSDARG00000054978	-0.28
TTC37	ENSDARG00000074314	-0.28
nt5c1bb	ENSDARG00000033742	-0.28
lnpep	ENSDARG00000014403	-0.28
rom1b	ENSDARG00000026926	-0.28
smyd5	ENSDARG00000071669	-0.28
scn2b	ENSDARG00000041176	-0.28
rin2	ENSDARG00000074589	-0.28
fbxo9	ENSDARG00000011055	-0.28
fmo5	ENSDARG00000016357	-0.28
KCNQ2 (2 of 3)	ENSDARG00000091130	-0.28
trpc4apa	ENSDARG00000018840	-0.28
tmed1a	ENSDARG00000031325	-0.28
si:dkeyp-6a12.1	ENSDARG00000069766	-0.28
grm1a	ENSDARG00000026796	-0.28
TMA16	ENSDARG00000008068	-0.28
klfd	ENSDARG00000017400	-0.28
MMP15 (2 of 2)	ENSDARG00000051962	-0.28
FAM135B	ENSDARG00000079899	-0.28
kcnk10b	ENSDARG00000045956	-0.28
tapbp	ENSDARG00000079402	-0.28
sec31b	ENSDARG00000002916	-0.28
plcd4b	ENSDARG00000040684	-0.28
si:dkey-173l11.5	ENSDARG00000068137	-0.28
iqgap1	ENSDARG00000078888	-0.28
foxh1	ENSDARG00000055630	-0.28
ap4b1l	ENSDARG00000013726	-0.28
MYO9A (2 of 2)|CU633775.1	ENSDARG073843|092584	-0.28
pcsk1	ENSDARG00000002600	-0.28
CU234171.2	ENSDARG00000074093	-0.28
NOL8	ENSDARG00000044143	-0.28
gfi1.2	ENSDARG00000044457	-0.28
CCNB1 (2 of 2)	ENSDARG00000089062	-0.28
zgc:92710	ENSDARG00000006747	-0.28
SERINC4	ENSDARG00000044815	-0.28
edem1	ENSDARG00000025094	-0.28
disc1	ENSDARG00000021895	-0.27
si:dkeyp-4c7.3	ENSDARG00000091950	-0.27
gpd2	ENSDARG00000062430	-0.27
AMBRA1 (2 of 2)	ENSDARG00000039878	-0.27
fam84b	ENSDARG00000032859	-0.27
GUCA1A (1 of 2)	ENSDARG00000043294	-0.27
stim1a	ENSDARG00000060723	-0.27
ins	ENSDARG00000035350	-0.27
CCDC167	ENSDARG00000045850	-0.27
CCPG1 (2 of 2)	ENSDARG00000089453	-0.27
znf143|wee1	ENSDARG041581|093864	-0.27
TACR2	ENSDARG00000074509	-0.27
dapk2	ENSDARG00000061096	-0.27
DNMBP	ENSDARG00000074121	-0.27
il1rapl1a	ENSDARG00000062045	-0.27
zgc:154055	ENSDARG00000086885	-0.27
rab18b	ENSDARG00000035084	-0.27
sez6l	ENSDARG00000076028	-0.27
vcana	ENSDARG00000078680	-0.27
capn2a	ENSDARG00000091699	-0.27
CABZ01038514.1	ENSDARG00000031618	-0.27
mafba	ENSDARG00000017121	-0.27
acot11a	ENSDARG00000058229	-0.27
sgk2a	ENSDARG00000063370	-0.27
C10H11orf63	ENSDARG00000068982	-0.27
cars	ENSDARG00000036164	-0.27
smyd2a	ENSDARG00000055151	-0.27
CABZ01078889.1	ENSDARG00000077671	-0.27
mycbp2	ENSDARG00000001220	-0.27
rx2	ENSDARG00000040321	-0.27
si:ch211-241b2.1	ENSDARG00000044845	-0.27
gata2a	ENSDARG00000059327	-0.27
pcyt1ba	ENSDARG00000058162	-0.27
RNF11	ENSDARG00000040635	-0.27
tinagl1	ENSDARG00000061231	-0.27
meox1	ENSDARG00000007891	-0.27
SEC16A	ENSDARG00000063300	-0.27
C20H15orf29	ENSDARG00000042522	-0.27
foxp3a	ENSDARG00000055750	-0.27
cyp11a1	ENSDARG00000002347	-0.27
inpp4b	ENSDARG00000075201	-0.27
AAED1	ENSDARG00000075299	-0.27
TBCEL (1 of 2)	ENSDARG00000002682	-0.27
rpp38	ENSDARG00000040350	-0.27
ZNF281 (2 of 2)	ENSDARG00000000567	-0.27
MEX3C	ENSDARG00000068971	-0.27
aprt	ENSDARG00000003519	-0.27
zgc:113274	ENSDARG00000059235	-0.27
erg	ENSDARG00000077304	-0.27
bag6l	ENSDARG00000077531	-0.27
TMEM160	ENSDARG00000069649	-0.26
ARSJ	ENSDARG00000077590	-0.26
c1qtnf3	ENSDARG00000057435	-0.26
SCARF2	ENSDARG00000079757	-0.26
ADAMTSL4	ENSDARG00000063407	-0.26
tm2d3	ENSDARG00000076618	-0.26
utp3	ENSDARG00000056720	-0.26
si:ch211-196i2.2|si:ch211-196i2.1	ENSDARG007912|094893	-0.26
LYPLAL1	ENSDARG00000088764	-0.26
AZI2	ENSDARG00000042997	-0.26
ephx2	ENSDARG00000040255	-0.26
hspb3	ENSDARG00000067714	-0.26
CR812472.2	ENSDARG00000074773	-0.26
SH3BP1	ENSDARG00000078119	-0.26
CABZ01025393.1	ENSDARG00000044600	-0.26
fam125ba	ENSDARG00000091619	-0.26
prkra	ENSDARG00000076718	-0.26
acap3a	ENSDARG00000075990	-0.26
zgc:174945	ENSDARG00000062057	-0.26
hnf4a	ENSDARG00000021494	-0.26
NDNF	ENSDARG00000062936	-0.26
GFRA4 (1 of 2)	ENSDARG00000074582	-0.26
SLC15A5	ENSDARG00000089974	-0.26
DRD5	ENSDARG00000090669	-0.26
REPS2	ENSDARG00000076768	-0.26
PPP6R2 (2 of 2)	ENSDARG00000069654	-0.26
kank3	ENSDARG00000076566	-0.26
zgc:153722	ENSDARG00000071044	-0.26
zgc:110843	ENSDARG00000073845	-0.26
TMEM87B (2 of 2)	ENSDARG00000079533	-0.26
APLF	ENSDARG00000086579	-0.26
ftr23|ftr25	ENSDARG067985|093651	-0.26
vps52	ENSDARG00000009175	-0.26
ACSL6	ENSDARG00000060317	-0.26
ATP6AP1L (1 of 2)	ENSDARG00000091509	-0.26
tnni2a.2	ENSDARG00000005841	-0.26
csrnp1a	ENSDARG00000031426	-0.26
mep1a.2	ENSDARG00000008029	-0.26
rad23aa	ENSDARG00000020001	-0.26
TOX2	ENSDARG00000035773	-0.26
KCNJ2 (2 of 2)	ENSDARG00000038373	-0.26
tmem182	ENSDARG00000040374	-0.26
pitpnab	ENSDARG00000044091	-0.26
zfhx4	ENSDARG00000075542	-0.26
LEKR1	ENSDARG00000091468	-0.26
pgm2l1	ENSDARG00000014704	-0.26
esyt2a	ENSDARG00000030824	-0.26
gpr37b	ENSDARG00000033296	-0.26
slc35f1	ENSDARG00000053003	-0.26
vwa5b2	ENSDARG00000075886	-0.26
AL929291.1	ENSDARG00000052736	-0.26
PARD3B (2 of 2)	ENSDARG00000067785	-0.26
yy1b	ENSDARG00000027978	-0.26
smc4	ENSDARG00000038882	-0.26
rasa3	ENSDARG00000063371	-0.26
COL5A2 (2 of 2)	ENSDARG00000024847	-0.26
CABZ01084613.1	ENSDARG00000088120	-0.26
C3H17orf103	ENSDARG00000038281	-0.26
PPP1R13B (2 of 2)	ENSDARG00000004377	-0.26
KCNG2	ENSDARG00000035961	-0.26
CDC42EP4 (1 of 2)	ENSDARG00000045036	-0.26
plod2	ENSDARG00000011821	-0.26
mxra8b	ENSDARG00000062129	-0.26
calhm3	ENSDARG00000079602	-0.26
s1pr2	ENSDARG00000036548	-0.25
fgf4	ENSDARG00000068095	-0.25
b4galt2	ENSDARG00000077994	-0.25
epha4b	ENSDARG00000011600	-0.25
rhd	ENSDARG00000002194	-0.25
FAM108C1	ENSDARG00000058452	-0.25
pthlh	ENSDARG00000031737	-0.25
slc26a5	ENSDARG00000022424	-0.25
pom121	ENSDARG00000055113	-0.25
ikbkb	ENSDARG00000079123	-0.25
COL2A1 (2 of 2)	ENSDARG00000011407	-0.25
guca1e	ENSDARG00000078384	-0.25
PASK	ENSDARG00000075008	-0.25
syne2b|si:dkeyp-77c8.3|si:dkeyp-77c8.2|si:dkeyp-77c8.4|si:dkeyp-77c8.1|si:dkeyp-77c8.5	ENSDARG053484|092369|093000|093025|093940|095514	-0.25
arid1ab	ENSDARG00000060073	-0.25
gkap1	ENSDARG00000068123	-0.25
SSTR2 (1 of 2)	ENSDARG00000069806	-0.25
RIC3 (2 of 2)	ENSDARG00000075986	-0.25
sprn	ENSDARG00000056004	-0.25
dlk2	ENSDARG00000076247	-0.25
PARP10	ENSDARG00000087145	-0.25
BX548078.2	ENSDARG00000093780	-0.25
fbxw11b	ENSDARG00000017230	-0.25
camsap2	ENSDARG00000062173	-0.25
accn2a	ENSDARG00000027512	-0.25
CT030012.1	ENSDARG00000088036	-0.25
GPR180	ENSDARG00000039329	-0.25
CR848025.1	ENSDARG00000057056	-0.25
PDE2A (1 of 3)	ENSDARG00000079064	-0.25
cpne1	ENSDARG00000075536	-0.25
MKL1 (1 of 2)	ENSDARG00000076229	-0.25
si:ch211-10d23.5	ENSDARG00000095510	-0.25
si:ch211-133l5.7	ENSDARG00000095633	-0.25
mafk	ENSDARG00000033709	-0.25
FDFT1	ENSDARG00000060260	-0.25
RNF152	ENSDARG00000087782	-0.25
rgs3	ENSDARG00000088605	-0.25
C5HXorf57	ENSDARG00000010331	-0.25
RALBP1	ENSDARG00000078653	-0.25
manea	ENSDARG00000001898	-0.25
esrrgb	ENSDARG00000011696	-0.25
plxna4	ENSDARG00000019328	-0.25
SEMA6B (2 of 2)	ENSDARG00000036626	-0.25
ddhd1b	ENSDARG00000037042	-0.25
pdlim1	ENSDARG00000019845	-0.25
thrb	ENSDARG00000021163	-0.25
CU984579.1	ENSDARG00000089543	-0.25
cand1	ENSDARG00000017841	-0.25
pak4	ENSDARG00000018110	-0.25
KRT18	ENSDARG00000041339	-0.25
NACC2	ENSDARG00000077425	-0.25
rad54l	ENSDARG00000018623	-0.25
nrxn2a	ENSDARG00000061454	-0.25
si:dkey-76k16.5	ENSDARG00000075561	-0.25
FOLR4	ENSDARG00000075659	-0.25
COL8A2	ENSDARG00000060893	-0.25
mob1bb	ENSDARG00000012953	-0.25
C8H20orf11 (1 of 2)	ENSDARG00000022768	-0.25
NFKBIB	ENSDARG00000030087	-0.25
si:ch211-63o20.7	ENSDARG00000042000	-0.25
C18H7orf23 (2 of 2)	ENSDARG00000042214	-0.25
CAPN3 (2 of 2)	ENSDARG00000043035	-0.25
ccdc85b	ENSDARG00000061543	-0.25
trappc2|egfl6	ENSDARG068831|095876	-0.25
ST8SIA1 (2 of 2)	ENSDARG00000055728	-0.25
si:ch211-271e10.2	ENSDARG00000092667	-0.25
fam173b	ENSDARG00000033451	-0.25
anapc7	ENSDARG00000063005	-0.25
tead3a	ENSDARG00000074321	-0.24
itga9	ENSDARG00000032435	-0.24
slc7a1	ENSDARG00000016439	-0.24
pstpip1b	ENSDARG00000053568	-0.24
C5H2orf42	ENSDARG00000059636	-0.24
BX510999.2	ENSDARG00000079019	-0.24
st8sia1	ENSDARG00000074347	-0.24
si:ch211-38m6.6	ENSDARG00000076959	-0.24
C1H16orf88	ENSDARG00000077721	-0.24
mphosph8	ENSDARG00000005576	-0.24
ADTRP	ENSDARG00000086114	-0.24
CABZ01038313.1	ENSDARG00000089554	-0.24
smox	ENSDARG00000036967	-0.24
MFAP3L	ENSDARG00000062752	-0.24
lrrc4ba	ENSDARG00000004597	-0.24
lrrk2	ENSDARG00000006169	-0.24
eya3	ENSDARG00000036100	-0.24
NIF3L1	ENSDARG00000045249	-0.24
mettl21d	ENSDARG00000060021	-0.24
stx5a	ENSDARG00000025033	-0.24
si:ch1073-55a19.2	ENSDARG00000093125	-0.24
si:ch211-236k19.3	ENSDARG00000026979	-0.24
TMEM55B (1 of 2)	ENSDARG00000038615	-0.24
epha3l	ENSDARG00000039373	-0.24
hlxb9la	ENSDARG00000042106	-0.24
lingo2	ENSDARG00000069970	-0.24
C2CD4C (2 of 2)	ENSDARG00000079876	-0.24
si:dkey-102m7.1	ENSDARG00000090527	-0.24
FHDC1 (2 of 2)	ENSDARG00000095962	-0.24
CU929261.1	ENSDARG00000078386	-0.24
GEMIN6	ENSDARG00000090806	-0.24
reep6	ENSDARG00000042965	-0.24
pcgf6	ENSDARG00000069681	-0.24
reep6	ENSDARG00000087349	-0.24
KCNH7 (1 of 2)	ENSDARG00000062687	-0.24
dbx2	ENSDARG00000039510	-0.24
prdm1b	ENSDARG00000053592	-0.24
lrpprc	ENSDARG00000043970	-0.24
FEZ2 (2 of 2)	ENSDARG00000073784	-0.24
SUSD5	ENSDARG00000088277	-0.24
fynrk	ENSDARG00000027807	-0.24
BTBD17 (1 of 2)	ENSDARG00000077868	-0.24
CU570983.1	ENSDARG00000079808	-0.24
adssl1	ENSDARG00000009867	-0.24
lyn	ENSDARG00000031715	-0.24
pou1f1	ENSDARG00000058924	-0.24
BX571706.1	ENSDARG00000087247	-0.24
CU914772.1	ENSDARG00000074282	-0.24
PPM1N (1 of 2)	ENSDARG00000010231	-0.24
tmem232	ENSDARG00000067646	-0.24
PPP2R3B	ENSDARG00000076004	-0.24
galnt1	ENSDARG00000061335	-0.24
naa50	ENSDARG00000027825	-0.24
zbtb1	ENSDARG00000023040	-0.24
METTL12	ENSDARG00000054856	-0.24
HOOK3	ENSDARG00000012990	-0.24
ftr36	ENSDARG00000095678	-0.24
TRPC4 (1 of 2)	ENSDARG00000062183	-0.24
MAF (1 of 2)	ENSDARG00000076520	-0.24
ptprea	ENSDARG00000015891	-0.24
gpt2	ENSDARG00000012199	-0.24
lgi1a	ENSDARG00000020493	-0.24
CAMSAP2 (2 of 2)	ENSDARG00000059965	-0.24
KLHL2	ENSDARG00000061786	-0.24
si:ch211-173p18.1	ENSDARG00000035823	-0.24
si:ch1073-75o15.3	ENSDARG00000095741	-0.24
shda	ENSDARG00000094243	-0.24
sox4a	ENSDARG00000004588	-0.23
dmbx1b	ENSDARG00000002510	-0.23
CU184832.2	ENSDARG00000012535	-0.23
C16H8orf38	ENSDARG00000053652	-0.23
PLIN5	ENSDARG00000076844	-0.23
prkri	ENSDARG00000017874	-0.23
si:dkey-1p9.2	ENSDARG00000057284	-0.23
ZDHHC3 (1 of 2)	ENSDARG00000058830	-0.23
KIF26A (1 of 2)	ENSDARG00000015016	-0.23
ITGAL	ENSDARG00000044670	-0.23
lygl1	ENSDARG00000056874	-0.23
USP15	ENSDARG00000087217	-0.23
NAPB (2 of 2)	ENSDARG00000013669	-0.23
SLC6A7	ENSDARG00000030006	-0.23
rbm15b	ENSDARG00000078966	-0.23
cep104	ENSDARG00000060361	-0.23
KCNV1	ENSDARG00000070092	-0.23
ift81	ENSDARG00000007444	-0.23
maf	ENSDARG00000015890	-0.23
leng1	ENSDARG00000037633	-0.23
cdk5r2b	ENSDARG00000078671	-0.23
GPSM3	ENSDARG00000086246	-0.23
cx52.9	ENSDARG00000086453	-0.23
arl6ip5b	ENSDARG00000016238	-0.23
moxd1	ENSDARG00000031136	-0.23
btbd2	ENSDARG00000042091	-0.23
zgc:136930	ENSDARG00000055192	-0.23
ACAD9	ENSDARG00000055620	-0.23
skila	ENSDARG00000023933	-0.23
rdh8a	ENSDARG00000028048	-0.23
2001-03-01	ENSDARG00000062959	-0.23
ZNFX1	ENSDARG00000074028	-0.23
BX957278.1	ENSDARG00000010940	-0.23
SSX2IP (2 of 2)	ENSDARG00000061602	-0.23
zgc:112175|myb	ENSDARG037810|095241	-0.23
ptpn9a	ENSDARG00000077495	-0.23
shisa3	ENSDARG00000075467	-0.23
si:ch211-93f2.1	ENSDARG00000011636	-0.23
CR848666.1	ENSDARG00000055400	-0.23
stx6	ENSDARG00000042742	-0.23
tgfbr1b	ENSDARG00000042259	-0.23
si:ch211-86h15.1	ENSDARG00000074098	-0.23
si:dkeyp-41f9.3	ENSDARG00000075600	-0.23
arhgef1a|si:dkey-240h12.3	ENSDARG040380|095458	-0.23
dgat2	ENSDARG00000018846	-0.23
C10H21orf59	ENSDARG00000035332	-0.23
arl15a	ENSDARG00000076040	-0.23
WFS1 (1 of 2)	ENSDARG00000062341	-0.23
gpr173	ENSDARG00000042922	-0.23
pfn2	ENSDARG00000003952	-0.23
ptpn1	ENSDARG00000007923	-0.23
dusp11	ENSDARG00000038156	-0.23
SLMO1	ENSDARG00000055288	-0.23
AL954137.2	ENSDARG00000076532	-0.23
zgc:112234	ENSDARG00000091728	-0.23
CSMD2	ENSDARG00000001559	-0.23
oep	ENSDARG00000035095	-0.23
irf4b	ENSDARG00000055374	-0.23
CDH16	ENSDARG00000077570	-0.23
STIM2 (2 of 2)	ENSDARG00000074867	-0.23
cd99	ENSDARG00000051975	-0.23
FIGN (2 of 2)	ENSDARG00000091716	-0.23
ABR (2 of 2)	ENSDARG00000095180	-0.23
itga6a	ENSDARG00000042282	-0.23
KCNJ12 (2 of 2)	ENSDARG00000062618	-0.23
emp1	ENSDARG00000069632	-0.23
KIF25	ENSDARG00000017532	-0.23
efcab4bb	ENSDARG033339|045758	-0.23
ppp1cab	ENSDARG00000071566	-0.23
card9	ENSDARG00000067672	-0.23
POU6F2|si:dkey-123g19.1	ENSDARG086362|093166	-0.23
apg3l	ENSDARG00000009350	-0.23
stk3	ENSDARG00000011312	-0.23
fam102ba	ENSDARG00000053104	-0.23
si:ch211-225b11.4	ENSDARG00000093563	-0.23
FP074874.2	ENSDARG00000091355	-0.23
KCNA2 (1 of 2)	ENSDARG00000091458	-0.23
si:ch73-62b13.1	ENSDARG00000093269	-0.23
C5H11orf53 (1 of 2)	ENSDARG00000013051	-0.23
psmc4	ENSDARG00000027099	-0.23
cdk5r2a	ENSDARG00000071011	-0.23
FAM163A (1 of 2)	ENSDARG00000077470	-0.23
CXorf65	ENSDARG00000090981	-0.23
tbx20	ENSDARG00000005150	-0.22
fgfr1b	ENSDARG00000011190	-0.22
PITPNM3	ENSDARG00000002585	-0.22
wnt9b	ENSDARG00000037889	-0.22
DUSP10	ENSDARG00000052465	-0.22
CU984580.3	ENSDARG00000087361	-0.22
RGS13 (1 of 2)	ENSDARG00000007265	-0.22
brox	ENSDARG00000013659	-0.22
KCTD2	ENSDARG00000025875	-0.22
C19H7orf46	ENSDARG00000027599	-0.22
gng13b	ENSDARG00000037921	-0.22
lrrc57	ENSDARG00000043938	-0.22
mapk13	ENSDARG00000058470	-0.22
zbtb44	ENSDARG00000061110	-0.22
atcaya	ENSDARG00000071678	-0.22
pex2	ENSDARG00000062421	-0.22
CABZ01040998.1	ENSDARG00000086871	-0.22
STIM2 (1 of 2)	ENSDARG00000001776	-0.22
PIP4K2A (1 of 2)	ENSDARG00000063544	-0.22
C19orf25 (1 of 2)	ENSDARG00000076890	-0.22
dhtkd1	ENSDARG00000016415	-0.22
slc6a6a	ENSDARG00000012534	-0.22
zgc:65851	ENSDARG00000012281	-0.22
flvcr1	ENSDARG00000031587	-0.22
epb41l5	ENSDARG00000032324	-0.22
zgc:153941	ENSDARG00000069376	-0.22
CU915738.1	ENSDARG00000060754	-0.22
bcl7a	ENSDARG00000052907	-0.22
LRFN2 (1 of 2)	ENSDARG00000077489	-0.22
SLC4A8	ENSDARG00000015531	-0.22
si:dkey-235d18.2	ENSDARG00000039669	-0.22
utp11l	ENSDARG00000039958	-0.22
zgc:92195	ENSDARG00000044086	-0.22
APOD (1 of 3)	ENSDARG00000057437	-0.22
TMEM102	ENSDARG00000087162	-0.22
GABRR1 (1 of 2)	ENSDARG00000013047	-0.22
adpgk2	ENSDARG00000062785	-0.22
she	ENSDARG00000087956	-0.22
dhps	ENSDARG00000003270	-0.22
CU929142.2	ENSDARG00000087372	-0.22
anp32a	ENSDARG00000006487	-0.22
tmem179	ENSDARG00000013292	-0.22
erc1b	ENSDARG00000031930	-0.22
PATZ1	ENSDARG00000076584	-0.22
nhsa	ENSDARG00000070227	-0.22
DHPS (2 of 2)	ENSDARG00000092002	-0.22
csnk1e	ENSDARG00000045150	-0.22
RPTOR	ENSDARG00000059879	-0.22
hnf4g	ENSDARG00000071565	-0.22
adam15	ENSDARG00000089213	-0.22
klf5a	ENSDARG00000015506	-0.22
ST6GAL2 (2 of 2)	ENSDARG00000088515	-0.22
CU207276.5	ENSDARG00000091038	-0.22
CR762483.1	ENSDARG00000074487	-0.22
tfdp2	ENSDARG00000042835	-0.22
bsk146	ENSDARG00000021660	-0.22
atp1b4	ENSDARG00000053262	-0.22
ier5	ENSDARG00000009881	-0.22
oxtl	ENSDARG00000042845	-0.22
st6galnac5	ENSDARG00000057433	-0.22
bud31	ENSDARG00000017084	-0.22
zgc:113090	ENSDARG00000053260	-0.22
HYDIN	ENSDARG00000056764	-0.22
frmd3	ENSDARG00000059885	-0.22
nap1l4b	ENSDARG00000068868	-0.22
vasn	ENSDARG00000076215	-0.22
sfxn1	ENSDARG00000019963	-0.22
map2	ENSDARG00000055052	-0.22
zgc:162160	ENSDARG00000060259	-0.22
VWA5A (4 of 4)	ENSDARG00000073905	-0.22
ccr6a	ENSDARG00000087474	-0.22
snai1b	ENSDARG00000046019	-0.21
usp33	ENSDARG00000016163	-0.21
si:dkey-22o22.2	ENSDARG00000079247	-0.21
sdk2b	ENSDARG00000060452	-0.21
pvalb6	ENSDARG00000009311	-0.21
larp1b	ENSDARG00000061169	-0.21
C8H1orf174	ENSDARG00000069009	-0.21
DTX4 (1 of 2)	ENSDARG00000076302	-0.21
CASKIN1 (2 of 3)	ENSDARG00000020489	-0.21
C19H8orf83	ENSDARG00000076296	-0.21
RAMP2 (1 of 2)	ENSDARG00000087020	-0.21
cbfb	ENSDARG00000040917	-0.21
smc5	ENSDARG00000044282	-0.21
ARID3C	ENSDARG00000067729	-0.21
rab3b	ENSDARG00000042803	-0.21
map2k2b	ENSDARG00000068918	-0.21
foxk2	ENSDARG00000030583	-0.21
egln2	ENSDARG00000062562	-0.21
pyroxd2	ENSDARG00000014101	-0.21
KCNJ9	ENSDARG00000061636	-0.21
FP245511.1	ENSDARG00000088247	-0.21
si:dkey-79f11.1	ENSDARG00000092297	-0.21
large	ENSDARG00000005126	-0.21
AFAP1L2	ENSDARG00000074806	-0.21
LHFPL4	ENSDARG00000078998	-0.21
glcci1	ENSDARG00000008503	-0.21
msi2b	ENSDARG00000032614	-0.21
kidins220a	ENSDARG00000031240	-0.21
ANO6	ENSDARG00000061544	-0.21
ABHD14B	ENSDARG00000023880	-0.21
gtf2h4	ENSDARG00000036071	-0.21
lgi3	ENSDARG00000041358	-0.21
zyx	ENSDARG00000075733	-0.21
rab38a	ENSDARG00000028776	-0.21
parn	ENSDARG00000024702	-0.21
cmya5	ENSDARG00000061379	-0.21
hk1	ENSDARG00000039452	-0.21
edc3	ENSDARG00000051931	-0.21
syngr2a	ENSDARG00000052429	-0.21
zgc:158706	ENSDARG00000069988	-0.21
si:dkey-4c15.20	ENSDARG00000093875	-0.21
B3GALT1	ENSDARG00000075154	-0.21
atad3b	ENSDARG00000086848	-0.21
chgb	ENSDARG00000076500	-0.21
phf20a	ENSDARG00000002750	-0.21
CCDC106 (1 of 2)	ENSDARG00000004211	-0.21
pax1a	ENSDARG00000008203	-0.21
C13H1orf96 (2 of 2)	ENSDARG00000025325	-0.21
btbd9	ENSDARG00000068983	-0.21
FP565458.1	ENSDARG00000077999	-0.21
BX511061.2	ENSDARG00000087122	-0.21
plg	ENSDARG00000023111	-0.21
toporsa	ENSDARG00000039784	-0.21
si:ch211-161h7.4	ENSDARG00000087238	-0.21
fer	ENSDARG00000012196	-0.21
hdac6	ENSDARG00000008384	-0.21
CCNT1	ENSDARG00000017525	-0.21
dido1	ENSDARG00000057940	-0.21
B3GNT3 (1 of 4)	ENSDARG00000058100	-0.21
zgc:153292	ENSDARG00000070458	-0.21
usp7	ENSDARG00000073710	-0.21
RIMBP2 (4 of 4)	ENSDARG00000074614	-0.21
PACS1 (1 of 3)	ENSDARG00000019800	-0.21
KCNH3	ENSDARG00000069560	-0.21
zgc:77151	ENSDARG00000054307	-0.21
slc6a17	ENSDARG00000068787	-0.21
NDRG2	ENSDARG00000011170	-0.21
sf3b5	ENSDARG00000016855	-0.21
cyp21a2	ENSDARG00000037550	-0.21
pikfyve	ENSDARG00000056112	-0.21
myo18aa	ENSDARG00000075752	-0.21
exosc10	ENSDARG00000037708	-0.21
KCNG4 (2 of 2)	ENSDARG00000051892	-0.21
ADAMTS12	ENSDARG00000067549	-0.21
mbnl2	ENSDARG00000018460	-0.21
PLEKHJ1	ENSDARG00000025593	-0.21
GINS4	ENSDARG00000016044	-0.21
smpdl3a	ENSDARG00000053119	-0.21
STX2 (1 of 2)	ENSDARG00000068217	-0.21
cd4	ENSDARG00000070668	-0.21
BFSP1	ENSDARG00000074919	-0.21
kif11	ENSDARG00000010948	-0.21
ddx41	ENSDARG00000042269	-0.21
FAM196A (3 of 3)	ENSDARG00000076878	-0.21
PPP1R37 (1 of 2)	ENSDARG00000061010	-0.21
PPP1R37 (2 of 2)	ENSDARG00000078458	-0.21
TMCO4	ENSDARG00000078924	-0.21
TLN2 (1 of 2)	ENSDARG00000044271	-0.21
papolb	ENSDARG00000009585	-0.21
pbxip1b	ENSDARG00000011824	-0.21
zgc:92664	ENSDARG00000015161	-0.21
mid1ip1l	ENSDARG00000018145	-0.21
si:ch211-284e13.2	ENSDARG00000031336	-0.21
C13H2orf50	ENSDARG00000078140	-0.21
CR848746.2	ENSDARG00000090473	-0.21
tprg1	ENSDARG00000056026	-0.21
RNASEH2C (2 of 2)	ENSDARG00000089637	-0.21
RNASEH2C (1 of 2)	ENSDARG00000091285	-0.21
sfrp2	ENSDARG00000070050	-0.2
nrip1a	ENSDARG00000068965	-0.2
bmp5	ENSDARG00000004965	-0.2
nrp1a	ENSDARG00000071865	-0.2
brms1la	ENSDARG00000006235	-0.2
zdhhc5a	ENSDARG00000016263	-0.2
C15orf52	ENSDARG00000090013	-0.2
si:ch211-51c14.1	ENSDARG00000054645	-0.2
C5H22orf25	ENSDARG00000056550	-0.2
ABCB6 (2 of 2)	ENSDARG00000074254	-0.2
pttg1ipa	ENSDARG00000090156	-0.2
btr29	ENSDARG00000002046	-0.2
mphosph10	ENSDARG00000012495	-0.2
ELAC2	ENSDARG00000034060	-0.2
ran	ENSDARG00000057026	-0.2
si:dkeyp-72e1.9	ENSDARG00000088061	-0.2
arhgap28	ENSDARG00000005872	-0.2
SGSM1 (2 of 2)	ENSDARG00000028857	-0.2
nom1	ENSDARG00000060027	-0.2
C8H1orf173	ENSDARG00000069262	-0.2
zbtb33	ENSDARG00000071467	-0.2
zic6	ENSDARG00000071496	-0.2
ftsjd2	ENSDARG00000030830	-0.2
RIMBP2 (3 of 4)	ENSDARG00000088977	-0.2
kif1ab	ENSDARG00000062024	-0.2
unc13c	ENSDARG00000069731	-0.2
GCGR (2 of 2)	ENSDARG00000036272	-0.2
CR631122.1	ENSDARG00000044534	-0.2
RAB11FIP4 (1 of 2)	ENSDARG00000053855	-0.2
crfb5	ENSDARG00000078042	-0.2
morf4l1	ENSDARG00000041155	-0.2
cacna1f	ENSDARG00000023683	-0.2
cybb	ENSDARG00000056615	-0.2
dpysl4	ENSDARG00000057316	-0.2
FYCO1 (2 of 2)	ENSDARG00000078022	-0.2
zgc:162331	ENSDARG00000069607	-0.2
urod	ENSDARG00000006818	-0.2
MSL2 (1 of 2)	ENSDARG00000039430	-0.2
cd226	ENSDARG00000045391	-0.2
FAM108B1	ENSDARG00000035571	-0.2
HPS6	ENSDARG00000013581	-0.2
bcap29	ENSDARG00000016231	-0.2
pdcd10a	ENSDARG00000035054	-0.2
rgs8	ENSDARG00000070037	-0.2
CKAP2L	ENSDARG00000092098	-0.2
dnajc1	ENSDARG00000001940	-0.2
stxbp6l	ENSDARG00000028354	-0.2
esama	ENSDARG00000077039	-0.2
CLN5 (2 of 2)	ENSDARG00000076339	-0.2
arhgef18b	ENSDARG00000042308	-0.2
CLDN3 (1 of 3)	ENSDARG00000041504	-0.2
gemin5	ENSDARG00000079257	-0.2
si:dkey-42p8.3	ENSDARG00000008767	-0.2
SV2A	ENSDARG00000059945	-0.2
lysmd3	ENSDARG00000024693	-0.2
fosl2	ENSDARG00000040623	-0.2
abhd14a	ENSDARG00000058367	-0.2
zgc:194679	ENSDARG00000073723	-0.2
ankrd10b	ENSDARG00000004771	-0.2
RASSF4	ENSDARG00000012460	-0.2
gpr176	ENSDARG00000042515	-0.2
rccd1	ENSDARG00000071074	-0.2
BBX	ENSDARG00000012699	-0.2
bmp7a	ENSDARG00000018260	-0.2
si:dkey-237j10.2	ENSDARG00000094025	-0.2
ascl1a	ENSDARG00000038386	-0.2
fgfr4	ENSDARG00000069105	-0.2
FUCA1 (1 of 2)	ENSDARG00000035879	-0.2
SNX22	ENSDARG00000053204	-0.2
MKL2 (1 of 3)	ENSDARG00000088307	-0.2
LRRC61	ENSDARG00000077357	-0.2
ENTHD1	ENSDARG00000079847	-0.2
rnf144ab	ENSDARG00000042557	-0.2
anxa5a	ENSDARG00000026406	-0.2
cdk16	ENSDARG00000032072	-0.2
tpbg	ENSDARG00000037186	-0.2
frem2a	ENSDARG00000076856	-0.2
zgc:55512	ENSDARG00000003017	-0.2
tsen54	ENSDARG00000036844	-0.2
POLR3A	ENSDARG00000071269	-0.2
mgat5	ENSDARG00000071506	-0.2
AGTRAP	ENSDARG00000077082	-0.2
NPAS4 (3 of 3)	ENSDARG00000087753	-0.2
SLC19A2	ENSDARG00000059712	-0.2
sox4b	ENSDARG00000043235	-0.2
GORASP1 (2 of 3)	ENSDARG00000090773	-0.2
ubxn6	ENSDARG00000003087	-0.2
myrip	ENSDARG00000038814	-0.2
GSK3B (2 of 2)	ENSDARG00000052468	-0.2
hoxa9a	ENSDARG00000009461	-0.2
trpm7	ENSDARG00000036232	-0.2
si:ch211-198m1.1	ENSDARG00000093192	-0.2
cpsf2	ENSDARG00000028971	-0.2
myf6	ENSDARG00000029830	-0.2
CABZ01090951.1	ENSDARG00000045403	-0.2
si:ch211-222k6.1	ENSDARG00000071581	-0.2
FAM166B	ENSDARG00000078871	-0.2
RFWD3	ENSDARG00000087752	-0.2
mtnr1c	ENSDARG00000035609	-0.2
UBL4B	ENSDARG00000007359	-0.2
ABTB1	ENSDARG00000063354	-0.2
SLC5A3 (1 of 2)	ENSDARG00000077812	-0.2
B3GAT1	ENSDARG00000040547	-0.2
si:dkey-111e8.5	ENSDARG00000093960	-0.2
SLC25A23 (1 of 2)	ENSDARG00000024708	-0.2
fam8a1	ENSDARG00000004308	-0.2
C13H10orf54	ENSDARG00000068784	-0.2
chrdl2	ENSDARG00000078916	-0.2
hnrnpul1	ENSDARG00000040564	-0.2
CABZ01068153.1	ENSDARG00000091527	-0.2
CCBL2 (3 of 4)	ENSDARG00000093893	-0.2
usp10	ENSDARG00000076116	-0.2
TASP1	ENSDARG00000060580	-0.2
rmnd5b	ENSDARG00000043359	-0.2
si:dkeyp-19e1.3	ENSDARG00000051836	-0.2
ube2i	ENSDARG00000007438	-0.2
nkx2.1a	ENSDARG00000010461	-0.2
C13H10orf26 (1 of 2)	ENSDARG00000013245	-0.2
sar1a	ENSDARG00000033320	-0.2
F2R (4 of 7)	ENSDARG00000059507	-0.2
plbd1	ENSDARG00000063313	-0.2
odz3	ENSDARG00000005479	-0.2
gadd45ba	ENSDARG00000027744	-0.2
s100z	ENSDARG00000038729	-0.2
skia	ENSDARG00000042151	-0.19
nrp1b	ENSDARG00000027290	-0.19
efna5a	ENSDARG00000089790	-0.19
fgf17	ENSDARG00000023520	-0.19
FRMPD3	ENSDARG00000074865	-0.19
SLC7A11 (2 of 2)	ENSDARG00000089603	-0.19
XPO5	ENSDARG00000078338	-0.19
stc1	ENSDARG00000003303	-0.19
zgc:92773	ENSDARG00000035215	-0.19
tia1	ENSDARG00000052536	-0.19
phospho2	ENSDARG00000058675	-0.19
spi1l	ENSDARG00000067797	-0.19
CR926130.2	ENSDARG00000091715	-0.19
tmem115|rhoab	ENSDARG055763|094673	-0.19
pitrm1	ENSDARG00000038563	-0.19
foxq2	ENSDARG00000071394	-0.19
btr01	ENSDARG00000051965	-0.19
ZNF740	ENSDARG00000061174	-0.19
ANGPT4	ENSDARG00000076787	-0.19
fgd1	ENSDARG00000017473	-0.19
rab39b	ENSDARG00000036501	-0.19
dynll2a	ENSDARG00000069790	-0.19
BX005085.4	ENSDARG00000091025	-0.19
smo	ENSDARG00000002952	-0.19
zgc:92907	ENSDARG00000011026	-0.19
si:ch211-165a16.2	ENSDARG00000091293	-0.19
si:ch211-266a5.12	ENSDARG00000092714	-0.19
ms4a17a.8	ENSDARG00000094854	-0.19
MTMR11	ENSDARG00000069755	-0.19
shank3b	ENSDARG00000063054	-0.19
RASEF	ENSDARG00000076250	-0.19
ppp4r2a	ENSDARG00000026540	-0.19
rsrc2	ENSDARG00000042534	-0.19
CU638737.1	ENSDARG00000042580	-0.19
zgc:154058	ENSDARG00000069795	-0.19
STBD1	ENSDARG00000086641	-0.19
PPHLN1 (1 of 2)	ENSDARG00000088062	-0.19
atp6ap1	ENSDARG00000037153	-0.19
SLC2A13 (2 of 3)	ENSDARG00000076899	-0.19
wdfy1	ENSDARG00000005425	-0.19
agtpbp1	ENSDARG00000006021	-0.19
BX324003.2	ENSDARG00000093643	-0.19
gtpbp4	ENSDARG00000018961	-0.19
slc24a5	ENSDARG00000024771	-0.19
tnfaip3	ENSDARG00000027777	-0.19
lman1	ENSDARG00000069980	-0.19
CABZ01079490.1	ENSDARG00000091595	-0.19
TMC5	ENSDARG00000013252	-0.19
GALNT6	ENSDARG00000014386	-0.19
nol10	ENSDARG00000020077	-0.19
rilpl2	ENSDARG00000024818	-0.19
SBK1	ENSDARG00000056294	-0.19
defbl1	ENSDARG00000075161	-0.19
arvcfb	ENSDARG00000061688	-0.19
crfb16	ENSDARG00000075181	-0.19
oprd1b	ENSDARG00000037159	-0.19
BX908759.3	ENSDARG00000026383	-0.19
FAM5C (2 of 3)	ENSDARG00000076351	-0.19
zgc:66286	ENSDARG00000042245	-0.19
GNA15 (1 of 3)	ENSDARG00000016364	-0.19
VOPP1 (1 of 2)	ENSDARG00000076373	-0.19
ikbke	ENSDARG00000070606	-0.19
C19H6orf136	ENSDARG00000056165	-0.19
CHD9	ENSDARG00000074498	-0.19
zgc:162184	ENSDARG00000077217	-0.19
sin3aa	ENSDARG00000079716	-0.19
csad	ENSDARG00000026348	-0.19
THAP6 (2 of 2)	ENSDARG00000055690	-0.19
rdh14a	ENSDARG00000039299	-0.19
ATP6V0A2 (1 of 2)	ENSDARG00000035565	-0.19
dnajb12	ENSDARG00000039363	-0.19
CCDC164	ENSDARG00000042182	-0.19
pld1b	ENSDARG00000057125	-0.19
CR735107.3	ENSDARG00000087955	-0.19
itgb6	ENSDARG00000002494	-0.19
dnajc11	ENSDARG00000011196	-0.19
dnmt6	ENSDARG00000015566	-0.19
tmem178	ENSDARG00000020758	-0.19
myod1	ENSDARG00000030110	-0.19
BX322601.3	ENSDARG00000069335	-0.19
CABZ01100379.1	ENSDARG00000091380	-0.19
MMEL1	ENSDARG00000026398	-0.19
sart3	ENSDARG00000008032	-0.19
si:dkey-193c22.2	ENSDARG00000076735	-0.19
camk2b1	ENSDARG00000011065	-0.19
CPEB4 (1 of 3)	ENSDARG00000060495	-0.19
ncam1b	ENSDARG00000007220	-0.19
wipi1	ENSDARG00000040657	-0.19
FDXR	ENSDARG00000089369	-0.19
fam83b	ENSDARG00000078309	-0.19
NAV2	ENSDARG00000073688	-0.19
si:dkey-19a16.2	ENSDARG00000058794	-0.19
TBC1D14	ENSDARG00000003520	-0.19
si:ch211-223a10.1	ENSDARG00000075225	-0.19
CABZ01080599.2	ENSDARG00000091077	-0.19
pdcb	ENSDARG00000017634	-0.19
uspl1	ENSDARG00000034825	-0.19
lcmt1	ENSDARG00000045140	-0.19
zc3h18	ENSDARG00000062506	-0.19
MPP3 (2 of 2)	ENSDARG00000062667	-0.19
dfnb31b	ENSDARG00000068166	-0.19
FASN (1 of 2)	ENSDARG00000078895	-0.19
fasn	ENSDARG00000087657	-0.19
ldb3b	ENSDARG00000019202	-0.19
jag2	ENSDARG00000021389	-0.19
rab3aa	ENSDARG00000056347	-0.19
zgc:113314	ENSDARG00000069453	-0.19
si:dkey-9p24.5	ENSDARG00000094330	-0.19
anxa11b	ENSDARG00000002632	-0.18
tbc1d17	ENSDARG00000005927	-0.18
etv5b	ENSDARG00000044511	-0.18
arhgef1b	ENSDARG00000055837	-0.18
si:dkey-19a16.4	ENSDARG00000071657	-0.18
lcmt2	ENSDARG00000000747	-0.18
morn3	ENSDARG00000021697	-0.18
RPS6KA2	ENSDARG00000028469	-0.18
ghra	ENSDARG00000054771	-0.18
lmna	ENSDARG00000013415	-0.18
pdcd6ip	ENSDARG00000025269	-0.18
KREMEN1	ENSDARG00000062579	-0.18
ppm1g	ENSDARG00000075559	-0.18
tnk2a	ENSDARG00000090646	-0.18
AL845295.5	ENSDARG00000095237	-0.18
TAF10	ENSDARG00000068641	-0.18
ap3d1	ENSDARG00000071424	-0.18
VGF	ENSDARG00000091371	-0.18
plcd3a	ENSDARG00000052957	-0.18
BX469915.2	ENSDARG00000086305	-0.18
rhol	ENSDARG00000070666	-0.18
ctdnep1b	ENSDARG00000035781	-0.18
mettl14	ENSDARG00000070278	-0.18
RNF219	ENSDARG00000090904	-0.18
cx28.6	ENSDARG00000003925	-0.18
pck1	ENSDARG00000013522	-0.18
fundc1	ENSDARG00000040822	-0.18
CR853282.3	ENSDARG00000074561	-0.18
sst6	ENSDARG00000093804	-0.18
METTL1	ENSDARG00000076518	-0.18
SLC7A5	ENSDARG00000051887	-0.18
MRTO4	ENSDARG00000007130	-0.18
mxi1	ENSDARG00000040884	-0.18
si:ch211-140b10.6	ENSDARG00000045342	-0.18
fbxw2	ENSDARG00000009745	-0.18
VPS37B (2 of 2)	ENSDARG00000028391	-0.18
FAM208B	ENSDARG00000074168	-0.18
si:ch211-130m23.2	ENSDARG00000095136	-0.18
styxl1	ENSDARG00000026338	-0.18
zgc:91860	ENSDARG00000041599	-0.18
C8H16orf48	ENSDARG00000043550	-0.18
rad9b	ENSDARG00000075632	-0.18
zdhhc8b	ENSDARG00000018508	-0.18
ugt1b4	ENSDARG00000089507	-0.18
usp30	ENSDARG00000056842	-0.18
itgav	ENSDARG00000006314	-0.18
lancl1	ENSDARG00000013741	-0.18
fam89b	ENSDARG00000069106	-0.18
si:dkey-3d4.3	ENSDARG00000074079	-0.18
snpha	ENSDARG00000078485	-0.18
si:rp71-39b20.4	ENSDARG00000035861	-0.18
cnrip1b	ENSDARG00000037337	-0.18
cldn5a	ENSDARG00000043716	-0.18
si:ch73-74h11.1	ENSDARG00000062750	-0.18
RNF151	ENSDARG00000075046	-0.18
SNIP1 (1 of 2)	ENSDARG00000087528	-0.18
CU570781.1	ENSDARG00000090188	-0.18
snip1|SNIP1 (1 of 2)	ENSDARG086593|087528	-0.18
ZCCHC2	ENSDARG00000067950	-0.18
thbs2b	ENSDARG00000073810	-0.18
ADAMTS8 (1 of 2)	ENSDARG00000058252	-0.18
znf592	ENSDARG00000060885	-0.18
dcps	ENSDARG00000009862	-0.18
CKAP4	ENSDARG00000032405	-0.18
crb2b	ENSDARG00000060081	-0.18
mst1ra	ENSDARG00000060235	-0.18
tnfrsf9a	ENSDARG00000060498	-0.18
gls2	ENSDARG00000069095	-0.18
NKPD1	ENSDARG00000075698	-0.18
syt6a	ENSDARG00000076730	-0.18
BRP44L	ENSDARG00000093448	-0.18
CSMD3 (2 of 4)	ENSDARG00000033473	-0.18
cdnf	ENSDARG00000075501	-0.18
GFOD1	ENSDARG00000061363	-0.18
TACR3 (1 of 3)	ENSDARG00000003054	-0.18
pitpnb	ENSDARG00000036005	-0.18
RRAGC (2 of 2)	ENSDARG00000059154	-0.18
CLPX (1 of 3)	ENSDARG00000029063	-0.18
mcm5	ENSDARG00000019507	-0.18
rela	ENSDARG00000021907	-0.18
cyc1	ENSDARG00000038075	-0.18
ADAMTS6	ENSDARG00000041982	-0.18
zgc:153129	ENSDARG00000045980	-0.18
aldob	ENSDARG00000053684	-0.18
CABZ01041812.1	ENSDARG00000061481	-0.18
fance	ENSDARG00000068870	-0.18
rnf10	ENSDARG00000079687	-0.18
RHBDL1	ENSDARG00000087040	-0.18
SLC16A13	ENSDARG00000055342	-0.18
elk3	ENSDARG00000018688	-0.18
BX511129.1	ENSDARG00000076893	-0.18
UBR4	ENSDARG00000009549	-0.18
FRRS1 (3 of 3)	ENSDARG00000076183	-0.18
SH2D1B	ENSDARG00000091835	-0.18
tnikb	ENSDARG00000009031	-0.18
rgs9bp	ENSDARG00000009466	-0.18
insb	ENSDARG00000034610	-0.18
nots	ENSDARG00000052792	-0.18
pak2a	ENSDARG00000068177	-0.18
lrrc4.1	ENSDARG00000069402	-0.18
ANO8 (2 of 2)	ENSDARG00000076265	-0.18
MAP6D1	ENSDARG00000079777	-0.18
PRRT4	ENSDARG00000088343	-0.18
SMOC1 (1 of 2)	ENSDARG00000089188	-0.18
MYT1 (1 of 2)	ENSDARG00000089464	-0.18
bcas3	ENSDARG00000090764	-0.18
KCNA1 (2 of 2)	ENSDARG00000017108	-0.18
si:dkeyp-51f12.2	ENSDARG00000095606	-0.18
ppp2r5d	ENSDARG00000014428	-0.18
HTR7 (1 of 2)	ENSDARG00000056949	-0.18
nrf1	ENSDARG00000000018	-0.18
RXFP2 (1 of 2)	ENSDARG00000019660	-0.18
bag1	ENSDARG00000020895	-0.18
ADAMTS15 (2 of 2)	ENSDARG00000033544	-0.18
fbxo16	ENSDARG00000033949	-0.18
gngt1	ENSDARG00000035798	-0.18
figf	ENSDARG00000056624	-0.18
zglp1	ENSDARG00000067669	-0.18
FBXO16 (2 of 2)	ENSDARG00000068884	-0.18
pnkd	ENSDARG00000071032	-0.18
CU929143.1	ENSDARG00000087392	-0.18
prkx	ENSDARG00000060716	-0.18
stk38b	ENSDARG00000018516	-0.18
NPBWR2 (2 of 2)	ENSDARG00000079423	-0.18
ATP13A3	ENSDARG00000076622	-0.18
gdf5	ENSDARG00000002760	-0.18
yipf3	ENSDARG00000020449	-0.18
smx5	ENSDARG00000070867	-0.18
gpr155b	ENSDARG00000071086	-0.18
CR407594.1	ENSDARG00000092757	-0.18
ATXN3L	ENSDARG00000009264	-0.18
khsrp	ENSDARG00000026489	-0.18
macc1	ENSDARG00000040717	-0.18
ltk	ENSDARG00000042861	-0.18
med13	ENSDARG00000053884	-0.18
si:ch211-14a17.6	ENSDARG00000054313	-0.18
CHST15	ENSDARG00000074527	-0.18
CBLC	ENSDARG00000078217	-0.18
rbms3	ENSDARG00000044574	-0.18
atp7a	ENSDARG00000003699	-0.18
RALB	ENSDARG00000041425	-0.18
zgc:171704	ENSDARG00000018048	-0.18
pcp4l1	ENSDARG00000023181	-0.18
enah	ENSDARG00000032049	-0.18
C9orf172 (2 of 2)	ENSDARG00000076873	-0.18
col6a3	ENSDARG00000077139	-0.18
ugdh	ENSDARG00000019838	-0.18
sdf2	ENSDARG00000024026	-0.18
maff	ENSDARG00000028957	-0.18
eef1db	ENSDARG00000030053	-0.18
TXNDC16	ENSDARG00000032256	-0.18
gcdh	ENSDARG00000037057	-0.18
ctu2	ENSDARG00000051851	-0.18
plcd4a	ENSDARG00000057975	-0.18
CDCA2	ENSDARG00000068759	-0.18
sox2	ENSDARG00000070913	-0.18
CLCC1	ENSDARG00000086174	-0.18
smpd4|CCDC74A	ENSDARG020730|093026	-0.18
PEAR1 (3 of 3)|PEAR1 (1 of 3)|pear1	ENSDARG060753|092008|093842	-0.18
bcl2	ENSDARG00000094704	-0.18
polr3gla	ENSDARG00000012044	-0.17
alcama	ENSDARG00000026531	-0.17
edn1	ENSDARG00000036912	-0.17
tomm40l	ENSDARG00000036721	-0.17
cnp	ENSDARG00000091351	-0.17
znf362	ENSDARG00000060900	-0.17
si:dkey-127k13.1|si:dkey-57k2.7	ENSDARG060395|095191	-0.17
FAAH	ENSDARG00000077764	-0.17
b9d1	ENSDARG00000011727	-0.17
ywhag2	ENSDARG00000071658	-0.17
csf1a	ENSDARG00000075343	-0.17
si:ch211-254e10.2	ENSDARG00000078755	-0.17
ywhae1	ENSDARG00000006399	-0.17
nsfa	ENSDARG00000007654	-0.17
ncaph2	ENSDARG00000033757	-0.17
disp2	ENSDARG00000042846	-0.17
vtna	ENSDARG00000055388	-0.17
tm2d1	ENSDARG00000057042	-0.17
zgc:175131	ENSDARG00000079647	-0.17
si:ch211-163m16.6|si:dkey-217f16.1	ENSDARG044937|089602	-0.17
CABZ01016604.1	ENSDARG00000079713	-0.17
C18H16orf70	ENSDARG00000041560	-0.17
dars2	ENSDARG00000060861	-0.17
khdrbs1b	ENSDARG00000070475	-0.17
si:ch211-197g15.9	ENSDARG00000002293	-0.17
mfn1	ENSDARG00000005121	-0.17
kif5aa	ENSDARG00000005470	-0.17
rpl36	ENSDARG00000013012	-0.17
SHISA5	ENSDARG00000013681	-0.17
zgc:66323	ENSDARG00000029107	-0.17
lrrn3	ENSDARG00000077569	-0.17
zgc:195265	ENSDARG00000077637	-0.17
SLC35E2B	ENSDARG00000077748	-0.17
CR847944.3	ENSDARG00000059899	-0.17
rps6kb1a	ENSDARG00000018399	-0.17
BRDT	ENSDARG00000020076	-0.17
CD53	ENSDARG00000068233	-0.17
graspl	ENSDARG00000000588	-0.17
PTCHD1	ENSDARG00000018066	-0.17
CR318603.2	ENSDARG00000027907	-0.17
cx43	ENSDARG00000041799	-0.17
pcmtd2	ENSDARG00000053820	-0.17
SCAF1	ENSDARG00000054010	-0.17
CABZ01081417.1	ENSDARG00000058950	-0.17
si:ch211-233m11.1	ENSDARG00000074653	-0.17
CDRT1	ENSDARG00000086484	-0.17
fam78a	ENSDARG00000088222	-0.17
CU424462.2	ENSDARG00000036575	-0.17
si:dkey-283b1.7	ENSDARG00000053460	-0.17
SLC17A3	ENSDARG00000086739	-0.17
git2a	ENSDARG00000061915	-0.17
MRAS (1 of 2)	ENSDARG00000075285	-0.17
neurod	ENSDARG00000019566	-0.17
H2BFM	ENSDARG00000074491	-0.17
arhgap29b	ENSDARG00000017748	-0.17
kcnh1	ENSDARG00000024167	-0.17
bckdha	ENSDARG00000040555	-0.17
mstna	ENSDARG00000042947	-0.17
creb3l3	ENSDARG00000056226	-0.17
si:dkey-37o8.1	ENSDARG00000071727	-0.17
AL928650.4	ENSDARG00000079873	-0.17
snapc1b	ENSDARG00000003827	-0.17
slc25a39	ENSDARG00000007449	-0.17
C13H20orf3	ENSDARG00000017422	-0.17
ARHGAP23 (1 of 2)	ENSDARG00000052950	-0.17
hcn4l	ENSDARG00000074419	-0.17
PEX5L (1 of 2)	ENSDARG00000022518	-0.17
vti1b	ENSDARG00000039270	-0.17
dmc1	ENSDARG00000055883	-0.17
ROCK1	ENSDARG00000058993	-0.17
poc5	ENSDARG00000059982	-0.17
arfgap2	ENSDARG00000067601	-0.17
shmt2	ENSDARG00000068724	-0.17
alg2	ENSDARG00000070399	-0.17
eif4g3	ENSDARG00000074331	-0.17
usp13	ENSDARG00000079198	-0.17
CABZ01038329.1	ENSDARG00000088319	-0.17
si:ch73-21g5.7	ENSDARG00000093156	-0.17
si:dkey-76d14.2	ENSDARG00000093458	-0.17
PIP5K1C (1 of 2)	ENSDARG00000009442	-0.17
col11a2	ENSDARG00000012422	-0.17
CR853294.1	ENSDARG00000040536	-0.17
CABZ01092943.1	ENSDARG00000043851	-0.17
sst2	ENSDARG00000014190	-0.17
gabrb3	ENSDARG00000023771	-0.17
cxadr	ENSDARG00000043658	-0.17
CU861659.1	ENSDARG00000045261	-0.17
rab10	ENSDARG00000046106	-0.17
SYNGAP1 (2 of 2)	ENSDARG00000069765	-0.17
rab14	ENSDARG00000074246	-0.17
fbxo25	ENSDARG00000075172	-0.17
OVGP1 (4 of 4)	ENSDARG00000075745	-0.17
EPN3 (1 of 2)	ENSDARG00000078953	-0.17
nkx3.2	ENSDARG00000037639	-0.17
fam46ba	ENSDARG00000039943	-0.17
rps6ka3b	ENSDARG00000057927	-0.17
PARP4	ENSDARG00000069934	-0.17
LPHN1 (4 of 4)	ENSDARG00000076795	-0.17
gprc5c	ENSDARG00000079092	-0.17
CU855780.1	ENSDARG00000086059	-0.17
CR394535.1	ENSDARG00000088345	-0.17
fadd	ENSDARG00000068099	-0.17
wif1	ENSDARG00000005541	-0.17
ppp1r7	ENSDARG00000009740	-0.17
trabd	ENSDARG00000010445	-0.17
clybl	ENSDARG00000029729	-0.17
akap12b	ENSDARG00000055678	-0.17
uqcrh	ENSDARG00000059128	-0.17
p2rx5	ENSDARG00000004455	-0.17
rgl1	ENSDARG00000005989	-0.17
bmi1a	ENSDARG00000006010	-0.17
jagn1b	ENSDARG00000014995	-0.17
rnps1	ENSDARG00000015853	-0.17
uvrag	ENSDARG00000023815	-0.17
aspdh	ENSDARG00000038297	-0.17
zgc:113176	ENSDARG00000040487	-0.17
opa1	ENSDARG00000044329	-0.17
fam184b	ENSDARG00000055099	-0.17
KLHL3	ENSDARG00000056647	-0.17
zgc:162944	ENSDARG00000069846	-0.17
tdrd6	ENSDARG00000070052	-0.17
IGSF9 (2 of 2)	ENSDARG00000075864	-0.17
C3H16orf5	ENSDARG00000076118	-0.17
C5orf65	ENSDARG00000086705	-0.17
rnf34a	ENSDARG00000038300	-0.17
sc:d0413	ENSDARG00000077112	-0.17
C10H9orf167 (3 of 4)	ENSDARG00000037843	-0.17
TOB2	ENSDARG00000074195	-0.17
slain1b	ENSDARG00000077888	-0.17
rhobtb2a	ENSDARG00000016868	-0.17
SGSM1 (1 of 2)	ENSDARG00000075376	-0.17
poc1bl	ENSDARG00000012745	-0.17
LSG1	ENSDARG00000015352	-0.17
abcb3l1	ENSDARG00000036787	-0.17
pde11a	ENSDARG00000063732	-0.17
pargb	ENSDARG00000068420	-0.17
SH3RF1	ENSDARG00000070470	-0.17
OPA1 (2 of 2)	ENSDARG00000070801	-0.17
C8H20orf112 (2 of 2)	ENSDARG00000074902	-0.17
plekho1b	ENSDARG00000077499	-0.17
si:ch211-67e16.3	ENSDARG00000078193	-0.17
RNH1 (22 of 22)	ENSDARG00000088759	-0.17
si:ch211-207e19.11	ENSDARG076825|091329	-0.17
si:ch211-39l18.5	ENSDARG00000008191	-0.17
NGFR (3 of 3)	ENSDARG00000088708	-0.17
sepw2a	ENSDARG00000038228	-0.17
bcas2	ENSDARG00000043631	-0.17
slc12a10.2	ENSDARG00000071173	-0.17
chp2	ENSDARG00000025788	-0.17
mfap2	ENSDARG00000059367	-0.17
zgc:66448	ENSDARG00000022952	-0.17
neb	ENSDARG00000032630	-0.17
DNAJA4	ENSDARG00000051762	-0.17
ABTB2 (2 of 2)	ENSDARG00000059751	-0.17
FAM206A	ENSDARG00000070407	-0.17
kctd1	ENSDARG00000074056	-0.17
CU104700.2	ENSDARG00000076656	-0.17
socs7	ENSDARG00000077018	-0.17
CRY2 (2 of 2)	ENSDARG00000079444	-0.17
socs7	ENSDARG00000090553	-0.17
fam160a1	ENSDARG00000061021	-0.17
btbd10a	ENSDARG00000062674	-0.17
ptbp2	ENSDARG00000015901	-0.17
fam131bb	ENSDARG00000070575	-0.17
AXL (1 of 2)	ENSDARG00000088884	-0.17
ptplad1	ENSDARG00000016038	-0.17
setd8b	ENSDARG00000076551	-0.17
p2rx1	ENSDARG00000016695	-0.17
ACER3	ENSDARG00000093366	-0.17
bmpr1ba	ENSDARG00000005600	-0.17
slc18a2	ENSDARG00000015110	-0.17
eci1	ENSDARG00000018002	-0.17
fam126a	ENSDARG00000026762	-0.17
RNF169	ENSDARG00000042825	-0.17
PKN1 (2 of 2)	ENSDARG00000060184	-0.17
six7	ENSDARG00000070107	-0.17
si:ch211-79l20.4	ENSDARG00000075824	-0.17
SMG9	ENSDARG00000076627	-0.17
2010-09-01	ENSDARG00000089336	-0.17
jph3	ENSDARG00000029590	-0.17
SSBP2 (1 of 2)	ENSDARG00000057395	-0.17
zgc:66483	ENSDARG00000044844	-0.17
TBC1D10C	ENSDARG00000037408	-0.17
TDG (2 of 2)	ENSDARG00000086450	-0.17
plagx	ENSDARG00000036855	-0.17
dgkza	ENSDARG00000014439	-0.17
lrrc4bb	ENSDARG00000014792	-0.17
cep68	ENSDARG00000039411	-0.17
rpia	ENSDARG00000056640	-0.17
C4H22orf28	ENSDARG00000075434	-0.17
KIF9	ENSDARG00000031693	-0.17
zgc:113294	ENSDARG00000032285	-0.17
CR790377.1	ENSDARG00000040430	-0.17
ENDOU	ENSDARG00000044204	-0.17
atl2	ENSDARG00000057719	-0.17
vps53	ENSDARG00000069324	-0.17
CNP (2 of 2)	ENSDARG00000070822	-0.17
CABZ01084501.3	ENSDARG00000094845	-0.17
ptprk	ENSDARG00000063416	-0.16
hoxb1b	ENSDARG00000054033	-0.16
cdon	ENSDARG00000061328	-0.16
gdf6a	ENSDARG00000053479	-0.16
plcb3	ENSDARG00000068246	-0.16
wdr48	ENSDARG00000038543	-0.16
CDR2 (2 of 2)	ENSDARG00000037359	-0.16
ypel1	ENSDARG00000035630	-0.16
si:ch211-180j19.1	ENSDARG00000061466	-0.16
si:ch211-113j14.1	ENSDARG00000073764	-0.16
cep41	ENSDARG00000038500	-0.16
FP102192.1	ENSDARG00000089782	-0.16
pcl	ENSDARG00000000972	-0.16
MIXL1 (2 of 2)	ENSDARG00000009737	-0.16
mapre3a	ENSDARG00000020231	-0.16
mc5ra	ENSDARG00000031348	-0.16
rps27a	ENSDARG00000032725	-0.16
atoh1b	ENSDARG00000033400	-0.16
cebpg	ENSDARG00000036073	-0.16
socs1	ENSDARG00000038095	-0.16
htatip	ENSDARG00000045951	-0.16
atxn1b	ENSDARG00000060862	-0.16
si:dkey-197d18.2	ENSDARG00000069276	-0.16
sesn2	ENSDARG00000070012	-0.16
ZNF473 (5 of 5)	ENSDARG00000074789	-0.16
im:7148400	ENSDARG00000075164	-0.16
CU914546.2	ENSDARG00000088424	-0.16
gstal	ENSDARG00000090228	-0.16
CMKLR1 (2 of 3)	ENSDARG00000093228	-0.16
NACC1	ENSDARG00000078238	-0.16
bcar1	ENSDARG00000056525	-0.16
cep63	ENSDARG00000056862	-0.16
chrna7	ENSDARG00000035785	-0.16
asph	ENSDARG00000055945	-0.16
nadl1.2	ENSDARG00000007149	-0.16
zmynd8	ENSDARG00000007601	-0.16
cd2apl	ENSDARG00000015224	-0.16
eapp	ENSDARG00000017272	-0.16
syt1a	ENSDARG00000030614	-0.16
frs2a	ENSDARG00000045873	-0.16
GLTPD2 (2 of 2)	ENSDARG00000054218	-0.16
rnf180	ENSDARG00000057101	-0.16
csgalnact2	ENSDARG00000061400	-0.16
VWA7	ENSDARG00000061462	-0.16
bon	ENSDARG00000069252	-0.16
ADCK2	ENSDARG00000073923	-0.16
LRRC7	ENSDARG00000079670	-0.16
CR848728.2	ENSDARG00000089064	-0.16
DNAJC14	ENSDARG00000091478	-0.16
FMN2 (2 of 2)	ENSDARG00000023318	-0.16
sfxn5a	ENSDARG00000093515	-0.16
PIGY	ENSDARG00000045773	-0.16
gng7	ENSDARG00000038693	-0.16
zgc:153968	ENSDARG00000061858	-0.16
cmpk2	ENSDARG00000031359	-0.16
LRP2BP	ENSDARG00000040478	-0.16
ABCC10	ENSDARG00000077988	-0.16
srsf4	ENSDARG00000090077	-0.16
grin3b	ENSDARG00000005364	-0.16
sept5a	ENSDARG00000013843	-0.16
heatr7a	ENSDARG00000016573	-0.16
GOLM1	ENSDARG00000025858	-0.16
rrm2b	ENSDARG00000033367	-0.16
nfyba	ENSDARG00000039185	-0.16
CABZ01079045.1	ENSDARG00000042794	-0.16
samsn1b	ENSDARG00000078647	-0.16
wu:fd44f01	ENSDARG00000089230	-0.16
adra2da	ENSDARG00000091277	-0.16
ywhae2	ENSDARG00000017014	-0.16
necab2	ENSDARG00000056745	-0.16
pip5k1ab	ENSDARG00000024642	-0.16
nudt4a	ENSDARG00000057767	-0.16
FETUB (2 of 2)	ENSDARG00000070918	-0.16
rho	ENSDARG00000002193	-0.16
arf1	ENSDARG00000009484	-0.16
acsl4l	ENSDARG00000010752	-0.16
cstf3	ENSDARG00000018904	-0.16
gnao1b	ENSDARG00000036058	-0.16
ppifb	ENSDARG00000052842	-0.16
plcd1a	ENSDARG00000059123	-0.16
mlec	ENSDARG00000059630	-0.16
ANKRD52 (2 of 2)	ENSDARG00000063576	-0.16
crfb1	ENSDARG00000068681	-0.16
fgf21	ENSDARG00000070492	-0.16
CU457778.1	ENSDARG00000070602	-0.16
BX927317.2	ENSDARG00000073835	-0.16
TNS1 (2 of 2)	ENSDARG00000078842	-0.16
NXPH4	ENSDARG00000086716	-0.16
DACT3	ENSDARG00000087910	-0.16
si:dkey-197d18.1	ENSDARG00000092692	-0.16
tgfbrap1	ENSDARG00000061508	-0.16
cdk8	ENSDARG00000016496	-0.16
CDH26	ENSDARG00000078404	-0.16
sox6	ENSDARG00000015536	-0.16
si:dkey-211g8.7	ENSDARG00000058535	-0.16
[truncated: 924 more rows]
