# Supplementary material for: miR-133a-3p and miR-338-3p shape neural crest derivatives in zebrafish
Source: Life Sci Alliance. 2026 Apr 17;9(7):e202503431. doi: 10.26508/lsa.202503431 (PMC13090132; doi:10.26508/lsa.202503431)
Supplement: Supplementary file 8 [file LSA-2025-03431_TableS8.xlsx]

## Sheet: S8
miR-338-3p
DAVID
Term	p-value	Fold	-log(pvalue)
GO:0016310~phosphorylation	0.0020141	1.34369	2.69592
GO:0007154~cell communication	0.00211653	2.37627	2.67438
GO:0006468~protein phosphorylation	0.00468724	1.29422	2.32908
GO:0051216~cartilage development	0.00650222	2.01323	2.18694
GO:0009948~anterior/posterior axis specification	0.00754218	3.7304	2.1225
GO:0042391~regulation of membrane potential	0.00834871	2.41588	2.07838
GO:0060027~convergent extension involved in gastrulation	0.0102211	2.09066	1.9905
GO:0006888~ER to Golgi vesicle-mediated transport	0.0124314	2.11389	1.90548
GO:0048821~erythrocyte development	0.0177072	3.17084	1.75185
GO:0097193~intrinsic apoptotic signaling pathway	0.0207296	6.03969	1.68341
GO:0007340~acrosome reaction	0.0207296	6.03969	1.68341
GO:0060215~primitive hemopoiesis	0.023976	2.68431	1.62022
GO:0050650~chondroitin sulfate proteoglycan biosynthetic process	0.0257632	4.11797	1.589
GO:0042981~regulation of apoptotic process	0.0259923	1.50992	1.58516
GO:0016525~negative regulation of angiogenesis	0.0281679	2.88258	1.55025
GO:0035162~embryonic hemopoiesis	0.0285979	2.39811	1.54367
GO:0070072~vacuolar proton-transporting V-type ATPase complex assembly	0.0333349	5.17688	1.4771
GO:0050801~ion homeostasis	0.0338072	9.05954	1.47099
GO:0008272~sulfate transport	0.0353422	3.77481	1.45171
GO:0016337~single organismal cell-cell adhesion	0.0388044	2.03377	1.41112
GO:0001822~kidney development	0.0391762	2.26488	1.40698
GO:0033334~fin morphogenesis	0.0408495	3.01985	1.38881
GO:0035050~embryonic heart tube development	0.0453305	2.20367	1.34361
GO:0035556~intracellular signal transduction	0.0478986	1.29422	1.31968
GO:0045663~positive regulation of myoblast differentiation	0.0490381	4.52977	1.30947
GO:0014033~neural crest cell differentiation	0.0490381	4.52977	1.30947
Panther
Term	p-value	Fold	-log(pvalue)
neuron projection development (GO:0031175)	0.000127	1.63	3.8962
embryonic organ development (GO:0048568)	9.85e-05	1.61	4.00656
transmembrane transport (GO:0055085)	0.000143	1.43	3.84466
embryo development (GO:0009790)	0.000223	1.41	3.6517
organic substance transport (GO:0071702)	0.000149	1.38	3.82681
cellular protein modification process (GO:0006464)	1.38e-07	1.37	6.86012
protein modification process (GO:0036211)	1.38e-07	1.37	6.86012
anion transport (GO:0006820)	0.000132	1.36	3.87943
macromolecule modification (GO:0043412)	3.13e-07	1.35	6.50446
ion transport (GO:0006811)	9.94e-06	1.34	5.00261
phosphorus metabolic process (GO:0006793)	3.86e-05	1.33	4.41341
anatomical structure morphogenesis (GO:0009653)	4.44e-05	1.32	4.35262
phosphate-containing compound metabolic process (GO:0006796)	9.99e-05	1.32	4.00043
cell differentiation (GO:0030154)	4.58e-05	1.3	4.33913
cellular protein metabolic process (GO:0044267)	2.33e-06	1.3	5.63264
cellular developmental process (GO:0048869)	6.78e-05	1.29	4.16877
transport (GO:0006810)	9.5e-06	1.28	5.02228
establishment of localization (GO:0051234)	1.14e-05	1.27	4.9431
system development (GO:0048731)	4.22e-06	1.26	5.37469
protein metabolic process (GO:0019538)	1.12e-05	1.25	4.95078
localization (GO:0051179)	6.49e-06	1.24	5.18776
cellular macromolecule metabolic process (GO:0044260)	2.21e-05	1.23	4.65561
organonitrogen compound metabolic process (GO:1901564)	5.97e-06	1.23	5.22403
multicellular organism development (GO:0007275)	3.21e-05	1.22	4.49349
cellular component organization (GO:0016043)	0.000118	1.21	3.92812
developmental process (GO:0032502)	3.54e-05	1.2	4.451
anatomical structure development (GO:0048856)	7.19e-05	1.2	4.14327
primary metabolic process (GO:0044238)	9.8e-07	1.2	6.00877
macromolecule metabolic process (GO:0043170)	6.52e-05	1.18	4.18575
cellular metabolic process (GO:0044237)	4.29e-06	1.18	5.36754
organic substance metabolic process (GO:0071704)	2.12e-06	1.18	5.67366
nitrogen compound metabolic process (GO:0006807)	2.74e-05	1.18	4.56225
metabolic process (GO:0008152)	4.17e-06	1.17	5.37986
cellular process (GO:0009987)	1.47e-10	1.12	9.83268
biological_process (GO:0008150)	3.22e-17	1.1	16.4921
Unclassified (UNCLASSIFIED)	3.22e-17	0.68	16.4921
protein autophosphorylation (GO:0046777)	1.97e-05	0.24	4.70553
sensory perception of chemical stimulus (GO:0007606)	0.000161	0.08	3.79317
detection of stimulus involved in sensory perception (GO:0050906)	0.00011	0.08	3.95861
detection of chemical stimulus involved in sensory perception of smell (GO:0050911)	6.98e-05	< 0.01	4.15614
detection of chemical stimulus involved in sensory perception (GO:0050907)	7.31e-05	< 0.01	4.13608
detection of chemical stimulus (GO:0009593)	4.89e-05	< 0.01	4.31069
sensory perception of smell (GO:0007608)	5.09e-05	< 0.01	4.29328
g:Profiler
Term	p-value	Fold	-log(pvalue)
GO:MF_palmitoyltransferase activity	0.0233688	3.27	1.63136
GO:BP_neuron projection development	0.00820225	1.69	2.08607
GO:BP_neuron development	0.0128156	1.61	1.89226
GO:BP_neuron differentiation	0.0147337	1.54	1.83169
GO:BP_positive regulation of biological process	0.0295799	1.29	1.529
GO:BP_positive regulation of cellular process	0.0331169	1.32	1.47995
GO:CC_endomembrane system	3.51929e-05	1.4	4.45355
GO:CC_organelle subcompartment	5.02912e-05	1.65	4.29851
GO:CC_Golgi apparatus	6.30358e-05	1.71	4.20041
GO:CC_bounding membrane of organelle	0.000249223	1.61	3.60341
GO:CC_organelle membrane	0.000968046	1.4	3.0141
GO:CC_Golgi apparatus subcompartment	0.00117356	1.84	2.9305
GO:CC_cytoplasmic vesicle	0.00434547	1.55	2.36196
GO:CC_intracellular vesicle	0.00434547	1.55	2.36196
GO:CC_cytoplasmic vesicle membrane	0.00584948	2.19	2.23288
GO:CC_Golgi membrane	0.015305	1.83	1.81517
GO:CC_transport vesicle	0.0229526	2.04	1.63917
GO:CC_cell periphery	0.023585	1.18	1.62736
GO:CC_vesicle	0.0264012	1.47	1.57838
GO:CC_plasma membrane	0.0326774	1.19	1.48575
GO:CC_vesicle membrane	0.0397912	1.77	1.40021
