# Supplementary material for: miR-133a-3p and miR-338-3p shape neural crest derivatives in zebrafish
Source: Life Sci Alliance. 2026 Apr 17;9(7):e202503431. doi: 10.26508/lsa.202503431 (PMC13090132; doi:10.26508/lsa.202503431)
Supplement: Supplementary file 9 [file LSA-2025-03431_TableS9.xlsx]

## Sheet: S9
Gene ID	Gene Symbol	Super Structure ID	Super Structure Name	Start Stage	End Stage
ZDB-GENE-040426-2370	aamp	ZFA:0001306	pharyngeal arch	Segmentation:20-25 somites	Pharyngula:Prim-5
ZDB-GENE-030616-511	abcc4	ZFA:0000095	pharyngeal arch 3-7 skeleton	Segmentation:20-25 somites	Pharyngula:Prim-5
ZDB-GENE-050913-108	acbd7	ZFA:0000045	neural crest	Segmentation:20-25 somites	Pharyngula:Prim-5
ZDB-GENE-031116-61	ackr3b	ZFA:0000095	pharyngeal arch 3-7 skeleton	Segmentation:14-19 somites	Segmentation:14-19 somites
ZDB-GENE-031116-61	ackr3b	ZFA:0000095	pharyngeal arch 3-7 skeleton	Segmentation:20-25 somites	Pharyngula:Prim-5
ZDB-GENE-031113-1	aclya	ZFA:0000095	pharyngeal arch 3-7 skeleton	Segmentation:20-25 somites	Pharyngula:Prim-5
ZDB-GENE-020809-4	adcyap1a	ZFA:0000045	neural crest	Segmentation:14-19 somites	Segmentation:14-19 somites
ZDB-GENE-030131-2799	adi1	ZFA:0000095	pharyngeal arch 3-7 skeleton	Segmentation:20-25 somites	Pharyngula:Prim-5
ZDB-GENE-061013-428	afap1l1b	ZFA:0000045	neural crest	Segmentation:14-19 somites	Segmentation:14-19 somites
ZDB-GENE-030131-1033	agrn	ZFA:0001306	pharyngeal arch	Segmentation:14-19 somites	Segmentation:14-19 somites
ZDB-GENE-030131-1033	agrn	ZFA:0001306	pharyngeal arch	Segmentation:20-25 somites	Pharyngula:Prim-5
ZDB-GENE-990415-30	alcama	ZFA:0001306	pharyngeal arch	Segmentation:20-25 somites	Segmentation:20-25 somites
ZDB-GENE-990415-30	alcama	ZFA:0000095	pharyngeal arch 3-7 skeleton	Segmentation:20-25 somites	Pharyngula:Prim-5
ZDB-GENE-990415-30	alcama	ZFA:0000045	neural crest	Segmentation:14-19 somites	Segmentation:14-19 somites
ZDB-GENE-990415-30	alcama	ZFA:0000045	neural crest	Segmentation:20-25 somites	Segmentation:20-25 somites
ZDB-GENE-030131-1768	alcamb	ZFA:0001306	pharyngeal arch	Segmentation:20-25 somites	Pharyngula:Prim-5
ZDB-GENE-030131-1768	alcamb	ZFA:0000045	neural crest	Segmentation:20-25 somites	Segmentation:20-25 somites
ZDB-GENE-070112-2062	aldh16a1	ZFA:0000045	neural crest	Segmentation:20-25 somites	Pharyngula:Prim-5
ZDB-GENE-011010-3	aldh1a2	ZFA:0001613	pharyngeal arch 3-7	Segmentation:14-19 somites	Segmentation:14-19 somites
ZDB-GENE-011010-3	aldh1a2	ZFA:0001613	pharyngeal arch 3-7	Segmentation:20-25 somites	Segmentation:20-25 somites
ZDB-GENE-030326-5	aldh2.2	ZFA:0000045	neural crest	Segmentation:20-25 somites	Pharyngula:Prim-5
ZDB-GENE-050419-191	alx1	ZFA:0001194	cranial neural crest	Segmentation:10-13 somites	Segmentation:10-13 somites
ZDB-GENE-050419-191	alx1	ZFA:0001194	cranial neural crest	Segmentation:14-19 somites	Segmentation:14-19 somites
ZDB-GENE-120221-3	alx3	ZFA:0001194	cranial neural crest	Segmentation:14-19 somites	Segmentation:14-19 somites
ZDB-GENE-070712-3	alx4a	ZFA:0001194	cranial neural crest	Segmentation:14-19 somites	Segmentation:14-19 somites
ZDB-GENE-050208-140	alx4b	ZFA:0001194	cranial neural crest	Segmentation:14-19 somites	Segmentation:14-19 somites
ZDB-GENE-040426-1871	amdhd2	ZFA:0000045	neural crest	Segmentation:14-19 somites	Segmentation:14-19 somites
ZDB-GENE-040426-1871	amdhd2	ZFA:0000045	neural crest	Segmentation:20-25 somites	Pharyngula:Prim-5
ZDB-GENE-030131-719	anp32b	ZFA:0000095	pharyngeal arch 3-7 skeleton	Segmentation:20-25 somites	Pharyngula:Prim-5
ZDB-GENE-030707-5	anxa11b	ZFA:0000095	pharyngeal arch 3-7 skeleton	Segmentation:20-25 somites	Pharyngula:Prim-5
ZDB-GENE-001205-2	aox5	ZFA:0000045	neural crest	Segmentation:20-25 somites	Pharyngula:Prim-5
ZDB-GENE-031112-8	ap3b1a	ZFA:0000045	neural crest	Segmentation:14-19 somites	Segmentation:14-19 somites
ZDB-GENE-031112-8	ap3b1a	ZFA:0000045	neural crest	Segmentation:20-25 somites	Pharyngula:Prim-5
ZDB-GENE-030131-6461	aqp7	ZFA:0000045	neural crest	Segmentation:14-19 somites	Segmentation:14-19 somites
ZDB-GENE-060616-136	arhgef1b	ZFA:0000095	pharyngeal arch 3-7 skeleton	Segmentation:20-25 somites	Pharyngula:Prim-5
ZDB-GENE-030219-167	arl4ab	ZFA:0000095	pharyngeal arch 3-7 skeleton	Segmentation:14-19 somites	Segmentation:14-19 somites
ZDB-GENE-030219-167	arl4ab	ZFA:0000095	pharyngeal arch 3-7 skeleton	Segmentation:20-25 somites	Pharyngula:Prim-5
ZDB-GENE-011212-4	atic	ZFA:0000045	neural crest	Segmentation:20-25 somites	Pharyngula:Prim-5
ZDB-GENE-061215-7	atoh8	ZFA:0009165	neural crest cell	Segmentation:20-25 somites	Segmentation:20-25 somites
ZDB-GENE-001127-3	atp1b1a	ZFA:0000095	pharyngeal arch 3-7 skeleton	Segmentation:20-25 somites	Pharyngula:Prim-5
ZDB-GENE-030131-9529	atp6v1ab	ZFA:0000045	neural crest	Segmentation:14-19 somites	Segmentation:14-19 somites
ZDB-GENE-030131-9529	atp6v1ab	ZFA:0000045	neural crest	Segmentation:20-25 somites	Pharyngula:Prim-5
ZDB-GENE-000403-2	axin2	ZFA:0000095	pharyngeal arch 3-7 skeleton	Segmentation:20-25 somites	Pharyngula:Prim-5
ZDB-GENE-041010-68	bace2	ZFA:0000045	neural crest	Segmentation:14-19 somites	Segmentation:14-19 somites
ZDB-GENE-041010-68	bace2	ZFA:0000045	neural crest	Segmentation:20-25 somites	Pharyngula:Prim-5
ZDB-GENE-010416-1	bambia	ZFA:0000095	pharyngeal arch 3-7 skeleton	Segmentation:20-25 somites	Pharyngula:Prim-5
ZDB-GENE-050522-28	barx1	ZFA:0001194	cranial neural crest	Segmentation:14-19 somites	Segmentation:14-19 somites
ZDB-GENE-050522-28	barx1	ZFA:0001194	cranial neural crest	Segmentation:20-25 somites	Segmentation:20-25 somites
ZDB-GENE-060929-620	bcam	ZFA:0001306	pharyngeal arch	Segmentation:20-25 somites	Pharyngula:Prim-5
ZDB-GENE-060929-620	bcam	ZFA:0001306	pharyngeal arch	Segmentation:14-19 somites	Segmentation:14-19 somites
ZDB-GENE-010508-1	bco1	ZFA:0000045	neural crest	Segmentation:20-25 somites	Pharyngula:Prim-5
ZDB-GENE-040426-21	bgnb	ZFA:0001306	pharyngeal arch	Segmentation:20-25 somites	Pharyngula:Prim-5
ZDB-GENE-030131-3133	bhlhe40	ZFA:0000045	neural crest	Segmentation:14-19 somites	Segmentation:14-19 somites
ZDB-GENE-050419-146	bhlhe41	ZFA:0000045	neural crest	Segmentation:14-19 somites	Segmentation:14-19 somites
ZDB-GENE-031116-2	bicra	ZFA:0000095	pharyngeal arch 3-7 skeleton	Segmentation:14-19 somites	Segmentation:14-19 somites
ZDB-GENE-980528-2059	bmp4	ZFA:0001306	pharyngeal arch	Segmentation:20-25 somites	Pharyngula:Prim-5
ZDB-GENE-040426-1413	bmp5	ZFA:0000045	neural crest	Segmentation:14-19 somites	Segmentation:14-19 somites
ZDB-GENE-040426-1413	bmp5	ZFA:0000095	pharyngeal arch 3-7 skeleton	Segmentation:14-19 somites	Segmentation:14-19 somites
ZDB-GENE-030219-146	bmper	ZFA:0001306	pharyngeal arch	Segmentation:14-19 somites	Segmentation:14-19 somites
ZDB-GENE-040912-150	bmpr1ab	ZFA:0001306	pharyngeal arch	Segmentation:14-19 somites	Segmentation:14-19 somites
ZDB-GENE-041114-165	bora	ZFA:0001306	pharyngeal arch	Segmentation:20-25 somites	Pharyngula:Prim-5
ZDB-GENE-030829-65	btbd6b	ZFA:0000045	neural crest	Segmentation:14-19 somites	Segmentation:14-19 somites
ZDB-GENE-031113-19	btg3	ZFA:0000095	pharyngeal arch 3-7 skeleton	Segmentation:20-25 somites	Pharyngula:Prim-5
ZDB-GENE-040426-1287	bysl	ZFA:0000095	pharyngeal arch 3-7 skeleton	Segmentation:20-25 somites	Pharyngula:Prim-5
ZDB-GENE-050417-408	c1qbp	ZFA:0000095	pharyngeal arch 3-7 skeleton	Segmentation:20-25 somites	Pharyngula:Prim-5
ZDB-GENE-050417-408	c1qbp	ZFA:0000095	pharyngeal arch 3-7 skeleton	Segmentation:14-19 somites	Segmentation:14-19 somites
ZDB-GENE-040426-1358	c6	ZFA:0000095	pharyngeal arch 3-7 skeleton	Segmentation:20-25 somites	Pharyngula:Prim-5
ZDB-GENE-021030-4	cad	ZFA:0000095	pharyngeal arch 3-7 skeleton	Segmentation:20-25 somites	Pharyngula:Prim-5
ZDB-GENE-021030-3	cbsb	ZFA:0000095	pharyngeal arch 3-7 skeleton	Segmentation:20-25 somites	Pharyngula:Prim-5
ZDB-GENE-061009-11	ccdc86	ZFA:0001306	pharyngeal arch	Segmentation:20-25 somites	Pharyngula:Prim-5
ZDB-GENE-980526-176	ccnd1	ZFA:0000045	neural crest	Segmentation:14-19 somites	Segmentation:14-19 somites
ZDB-GENE-980526-176	ccnd1	ZFA:0009165	neural crest cell	Segmentation:14-19 somites	Segmentation:14-19 somites
ZDB-GENE-040426-1421	cct4	ZFA:0001306	pharyngeal arch	Segmentation:20-25 somites	Pharyngula:Prim-5
ZDB-GENE-030131-1986	cd99l2	ZFA:0000095	pharyngeal arch 3-7 skeleton	Segmentation:20-25 somites	Pharyngula:Prim-5
ZDB-GENE-050417-29	cdca7a	ZFA:0000095	pharyngeal arch 3-7 skeleton	Segmentation:20-25 somites	Pharyngula:Prim-5
ZDB-GENE-021115-4	cdon	ZFA:0000045	neural crest	Segmentation:14-19 somites	Segmentation:14-19 somites
ZDB-GENE-021115-4	cdon	ZFA:0000045	neural crest	Segmentation:20-25 somites	Pharyngula:Prim-5
ZDB-GENE-021115-4	cdon	ZFA:0000095	pharyngeal arch 3-7 skeleton	Segmentation:20-25 somites	Pharyngula:Prim-5
ZDB-GENE-040426-2770	cfl1l	ZFA:0000095	pharyngeal arch 3-7 skeleton	Segmentation:20-25 somites	Pharyngula:Prim-5
ZDB-GENE-040426-1753	chchd10	ZFA:0000095	pharyngeal arch 3-7 skeleton	Segmentation:20-25 somites	Pharyngula:Prim-5
ZDB-GENE-050522-508	chtf18	ZFA:0001306	pharyngeal arch	Segmentation:20-25 somites	Pharyngula:Prim-5
ZDB-GENE-050208-76	cilp	ZFA:0000095	pharyngeal arch 3-7 skeleton	Segmentation:20-25 somites	Pharyngula:Prim-5
ZDB-GENE-041010-141	cited2	ZFA:0001306	pharyngeal arch	Segmentation:20-25 somites	Pharyngula:Prim-5
ZDB-GENE-041010-141	cited2	ZFA:0001306	pharyngeal arch	Segmentation:14-19 somites	Segmentation:14-19 somites
ZDB-GENE-030425-5	cited4b	ZFA:0000045	neural crest	Segmentation:20-25 somites	Pharyngula:Prim-5
ZDB-GENE-030425-5	cited4b	ZFA:0000095	pharyngeal arch 3-7 skeleton	Segmentation:20-25 somites	Pharyngula:Prim-5
ZDB-GENE-030425-5	cited4b	ZFA:0000095	pharyngeal arch 3-7 skeleton	Segmentation:14-19 somites	Segmentation:14-19 somites
ZDB-GENE-040426-1064	clstn1	ZFA:0000095	pharyngeal arch 3-7 skeleton	Segmentation:20-25 somites	Pharyngula:Prim-5
ZDB-GENE-030131-5045	cnbpa	ZFA:0000095	pharyngeal arch 3-7 skeleton	Segmentation:20-25 somites	Pharyngula:Prim-5
ZDB-GENE-030131-5499	cndp2	ZFA:0000045	neural crest	Segmentation:20-25 somites	Pharyngula:Prim-5
ZDB-GENE-040912-110	cnfn	ZFA:0001306	pharyngeal arch	Segmentation:20-25 somites	Pharyngula:Prim-5
ZDB-GENE-030131-5130	cnn3a	ZFA:0000045	neural crest	Segmentation:14-19 somites	Segmentation:14-19 somites
ZDB-GENE-030521-29	cnp	ZFA:0000095	pharyngeal arch 3-7 skeleton	Segmentation:20-25 somites	Pharyngula:Prim-5
ZDB-GENE-070912-689	col15a1b	ZFA:0000045	neural crest	Segmentation:14-19 somites	Segmentation:14-19 somites
ZDB-GENE-030131-8415	col1a2	ZFA:0000095	pharyngeal arch 3-7 skeleton	Segmentation:20-25 somites	Pharyngula:Prim-5
ZDB-GENE-030131-2281	col4a5	ZFA:0001306	pharyngeal arch	Segmentation:20-25 somites	Pharyngula:Prim-5
ZDB-GENE-041105-6	col5a1	ZFA:0001194	cranial neural crest	Segmentation:14-19 somites	Segmentation:14-19 somites
ZDB-GENE-000208-8	copg2	ZFA:0000095	pharyngeal arch 3-7 skeleton	Segmentation:20-25 somites	Pharyngula:Prim-5
ZDB-GENE-030114-6	coro1ca	ZFA:0000095	pharyngeal arch 3-7 skeleton	Segmentation:14-19 somites	Segmentation:14-19 somites
ZDB-GENE-040426-1775	cox4i2	ZFA:0000095	pharyngeal arch 3-7 skeleton	Segmentation:20-25 somites	Pharyngula:Prim-5
ZDB-GENE-020320-4	crabp2a	ZFA:0000095	pharyngeal arch 3-7 skeleton	Segmentation:20-25 somites	Pharyngula:Prim-5
ZDB-GENE-000208-13	crestin	ZFA:0000045	neural crest	Segmentation:10-13 somites	Segmentation:10-13 somites
ZDB-GENE-000208-13	crestin	ZFA:0001194	cranial neural crest	Segmentation:10-13 somites	Segmentation:10-13 somites
ZDB-GENE-000208-13	crestin	ZFA:0009003	cranial neural crest cell	Segmentation:10-13 somites	Segmentation:10-13 somites
ZDB-GENE-000208-13	crestin	ZFA:0009165	neural crest cell	Segmentation:10-13 somites	Segmentation:10-13 somites
ZDB-GENE-000208-13	crestin	ZFA:0009165	neural crest cell	Segmentation:14-19 somites	Segmentation:14-19 somites
ZDB-GENE-000208-13	crestin	ZFA:0000045	neural crest	Segmentation:14-19 somites	Segmentation:14-19 somites
ZDB-GENE-000208-13	crestin	ZFA:0001194	cranial neural crest	Segmentation:14-19 somites	Segmentation:14-19 somites
ZDB-GENE-000208-13	crestin	ZFA:0009003	cranial neural crest cell	Segmentation:14-19 somites	Segmentation:14-19 somites
ZDB-GENE-000208-13	crestin	ZFA:0009165	neural crest cell	Segmentation:20-25 somites	Segmentation:20-25 somites
ZDB-GENE-000208-13	crestin	ZFA:0000045	neural crest	Segmentation:20-25 somites	Segmentation:20-25 somites
ZDB-GENE-000208-13	crestin	ZFA:0009003	cranial neural crest cell	Segmentation:20-25 somites	Segmentation:20-25 somites
ZDB-GENE-000208-13	crestin	ZFA:0009165	neural crest cell	Segmentation:20-25 somites	Segmentation:26+ somites
ZDB-GENE-000208-13	crestin	ZFA:0001194	cranial neural crest	Segmentation:20-25 somites	Segmentation:20-25 somites
ZDB-GENE-020918-1	crestinl	ZFA:0000045	neural crest	Segmentation:14-19 somites	Segmentation:14-19 somites
ZDB-GENE-020918-1	crestinl	ZFA:0000045	neural crest	Segmentation:20-25 somites	Pharyngula:Prim-5
ZDB-GENE-040426-2889	crip2	ZFA:0000045	neural crest	Segmentation:10-13 somites	Segmentation:10-13 somites
ZDB-GENE-010130-2	ctbp2a	ZFA:0001306	pharyngeal arch	Segmentation:14-19 somites	Segmentation:14-19 somites
ZDB-GENE-030131-808	ctps1a	ZFA:0000095	pharyngeal arch 3-7 skeleton	Segmentation:20-25 somites	Pharyngula:Prim-5
ZDB-GENE-030131-808	ctps1a	ZFA:0000095	pharyngeal arch 3-7 skeleton	Segmentation:14-19 somites	Segmentation:14-19 somites
ZDB-GENE-040426-2650	ctsba	ZFA:0000045	neural crest	Segmentation:14-19 somites	Segmentation:14-19 somites
ZDB-GENE-040426-2650	ctsba	ZFA:0000045	neural crest	Segmentation:20-25 somites	Pharyngula:Prim-5
ZDB-GENE-030619-9	ctsc	ZFA:0000045	neural crest	Segmentation:20-25 somites	Pharyngula:Prim-5
ZDB-GENE-030721-1	cxcl12b	ZFA:0001306	pharyngeal arch	Segmentation:14-19 somites	Segmentation:14-19 somites
ZDB-GENE-030721-1	cxcl12b	ZFA:0001306	pharyngeal arch	Segmentation:20-25 somites	Pharyngula:Prim-5
ZDB-GENE-020102-1	cxcr4a	ZFA:0001306	pharyngeal arch	Segmentation:20-25 somites	Segmentation:20-25 somites
ZDB-GENE-020102-1	cxcr4a	ZFA:0000095	pharyngeal arch 3-7 skeleton	Segmentation:20-25 somites	Pharyngula:Prim-5
ZDB-GENE-010614-1	cxcr4b	ZFA:0000095	pharyngeal arch 3-7 skeleton	Segmentation:20-25 somites	Pharyngula:Prim-5
ZDB-GENE-010614-1	cxcr4b	ZFA:0000045	neural crest	Segmentation:14-19 somites	Segmentation:14-19 somites
ZDB-GENE-040426-2148	cyb5a	ZFA:0000045	neural crest	Segmentation:20-25 somites	Pharyngula:Prim-5
ZDB-GENE-990415-44	cyp26a1	ZFA:0000045	neural crest	Segmentation:14-19 somites	Segmentation:14-19 somites
ZDB-GENE-990415-44	cyp26a1	ZFA:0001613	pharyngeal arch 3-7	Segmentation:14-19 somites	Segmentation:14-19 somites
ZDB-GENE-990415-44	cyp26a1	ZFA:0000095	pharyngeal arch 3-7 skeleton	Segmentation:20-25 somites	Pharyngula:Prim-5
ZDB-GENE-030131-4311	cyth1b	ZFA:0000045	neural crest	Segmentation:14-19 somites	Segmentation:14-19 somites
ZDB-GENE-030131-4311	cyth1b	ZFA:0000045	neural crest	Segmentation:20-25 somites	Pharyngula:Prim-5
ZDB-GENE-020402-5	dachc	ZFA:0000045	neural crest	Segmentation:20-25 somites	Segmentation:20-25 somites
ZDB-GENE-020402-5	dachc	ZFA:0009165	neural crest cell	Segmentation:20-25 somites	Segmentation:20-25 somites
ZDB-GENE-070427-2	dachd	ZFA:0000045	neural crest	Segmentation:14-19 somites	Segmentation:14-19 somites
ZDB-GENE-091204-226	dact3a	ZFA:0009003	cranial neural crest cell	Segmentation:14-19 somites	Segmentation:14-19 somites
ZDB-GENE-021223-1	dag1	ZFA:0001306	pharyngeal arch	Segmentation:20-25 somites	Pharyngula:Prim-5
ZDB-GENE-000508-1	dct	ZFA:0009249	melanoblast	Segmentation:20-25 somites	Segmentation:20-25 somites
ZDB-GENE-030131-9685	ddx18	ZFA:0000095	pharyngeal arch 3-7 skeleton	Segmentation:20-25 somites	Pharyngula:Prim-5
ZDB-GENE-031113-10	ddx21	ZFA:0000095	pharyngeal arch 3-7 skeleton	Segmentation:20-25 somites	Pharyngula:Prim-5
ZDB-GENE-031001-8	ddx27	ZFA:0000095	pharyngeal arch 3-7 skeleton	Segmentation:20-25 somites	Pharyngula:Prim-5
ZDB-GENE-030131-5283	degs1	ZFA:0000045	neural crest	Segmentation:20-25 somites	Pharyngula:Prim-5
ZDB-GENE-030131-9827	depdc1a	ZFA:0000095	pharyngeal arch 3-7 skeleton	Segmentation:20-25 somites	Pharyngula:Prim-5
ZDB-GENE-041010-200	dera	ZFA:0000045	neural crest	Segmentation:14-19 somites	Segmentation:14-19 somites
ZDB-GENE-041010-200	dera	ZFA:0000045	neural crest	Segmentation:20-25 somites	Pharyngula:Prim-5
ZDB-GENE-041010-172	dhrs3b	ZFA:0001306	pharyngeal arch	Segmentation:20-25 somites	Pharyngula:Prim-5
ZDB-GENE-090122-1	disc1	ZFA:0001194	cranial neural crest	Segmentation:10-13 somites	Segmentation:10-13 somites
ZDB-GENE-090122-1	disc1	ZFA:0001194	cranial neural crest	Segmentation:14-19 somites	Segmentation:14-19 somites
ZDB-GENE-000125-4	dlc	ZFA:0001306	pharyngeal arch	Segmentation:14-19 somites	Segmentation:14-19 somites
ZDB-GENE-000125-4	dlc	ZFA:0001306	pharyngeal arch	Segmentation:20-25 somites	Pharyngula:Prim-5
ZDB-GENE-010724-8	dlg1a	ZFA:0000045	neural crest	Segmentation:20-25 somites	Pharyngula:Prim-5
ZDB-GENE-990415-48	dlx1a	ZFA:0001306	pharyngeal arch	Segmentation:20-25 somites	Pharyngula:Prim-5
ZDB-GENE-980526-212	dlx2a	ZFA:0001612	pharyngeal arch 1	Segmentation:14-19 somites	Segmentation:14-19 somites
ZDB-GENE-980526-212	dlx2a	ZFA:0001306	pharyngeal arch	Segmentation:20-25 somites	Pharyngula:Prim-5
ZDB-GENE-980526-212	dlx2a	ZFA:0009003	cranial neural crest cell	Segmentation:10-13 somites	Segmentation:10-13 somites
ZDB-GENE-980526-212	dlx2a	ZFA:0000045	neural crest	Segmentation:10-13 somites	Segmentation:10-13 somites
ZDB-GENE-980526-212	dlx2a	ZFA:0001306	pharyngeal arch	Segmentation:14-19 somites	Segmentation:14-19 somites
ZDB-GENE-980526-212	dlx2a	ZFA:0009165	neural crest cell	Segmentation:10-13 somites	Segmentation:10-13 somites
ZDB-GENE-980526-212	dlx2a	ZFA:0001306	pharyngeal arch	Segmentation:14-19 somites	Segmentation:14-19 somites
ZDB-GENE-980526-212	dlx2a	ZFA:0001613	pharyngeal arch 3-7	Segmentation:20-25 somites	Segmentation:20-25 somites
ZDB-GENE-980526-212	dlx2a	ZFA:0001194	cranial neural crest	Segmentation:10-13 somites	Segmentation:10-13 somites
ZDB-GENE-980526-212	dlx2a	ZFA:0001612	pharyngeal arch 1	Segmentation:10-13 somites	Segmentation:10-13 somites
ZDB-GENE-980526-212	dlx2a	ZFA:0009003	cranial neural crest cell	Segmentation:14-19 somites	Segmentation:14-19 somites
ZDB-GENE-980526-212	dlx2a	ZFA:0000045	neural crest	Segmentation:14-19 somites	Segmentation:14-19 somites
ZDB-GENE-980526-212	dlx2a	ZFA:0001194	cranial neural crest	Segmentation:14-19 somites	Segmentation:14-19 somites
ZDB-GENE-980526-212	dlx2a	ZFA:0009165	neural crest cell	Segmentation:14-19 somites	Segmentation:14-19 somites
ZDB-GENE-980526-212	dlx2a	ZFA:0001606	pharyngeal arch 3	Segmentation:14-19 somites	Segmentation:14-19 somites
ZDB-GENE-980526-212	dlx2a	ZFA:0001611	pharyngeal arch 2	Segmentation:20-25 somites	Segmentation:20-25 somites
ZDB-GENE-980526-212	dlx2a	ZFA:0001611	pharyngeal arch 2	Segmentation:14-19 somites	Segmentation:14-19 somites
ZDB-GENE-980526-212	dlx2a	ZFA:0009165	neural crest cell	Segmentation:20-25 somites	Segmentation:20-25 somites
ZDB-GENE-980526-212	dlx2a	ZFA:0009003	cranial neural crest cell	Segmentation:20-25 somites	Segmentation:20-25 somites
ZDB-GENE-980526-212	dlx2a	ZFA:0001611	pharyngeal arch 2	Segmentation:10-13 somites	Segmentation:10-13 somites
ZDB-GENE-980526-212	dlx2a	ZFA:0001276	pharyngeal arch 2 skeleton	Segmentation:14-19 somites	Segmentation:14-19 somites
ZDB-GENE-980526-212	dlx2a	ZFA:0001306	pharyngeal arch	Segmentation:10-13 somites	Segmentation:10-13 somites
ZDB-GENE-980526-212	dlx2a	ZFA:0001228	pharyngeal arch 3 skeleton	Segmentation:14-19 somites	Segmentation:14-19 somites
ZDB-GENE-980526-212	dlx2a	ZFA:0001228	pharyngeal arch 3 skeleton	Segmentation:20-25 somites	Segmentation:20-25 somites
ZDB-GENE-980526-212	dlx2a	ZFA:0001612	pharyngeal arch 1	Segmentation:20-25 somites	Segmentation:20-25 somites
ZDB-GENE-980526-212	dlx2a	ZFA:0000045	neural crest	Segmentation:20-25 somites	Segmentation:20-25 somites
ZDB-GENE-980526-212	dlx2a	ZFA:0001276	pharyngeal arch 2 skeleton	Segmentation:20-25 somites	Segmentation:20-25 somites
ZDB-GENE-980526-212	dlx2a	ZFA:0001606	pharyngeal arch 3	Segmentation:10-13 somites	Segmentation:10-13 somites
ZDB-GENE-980526-212	dlx2a	ZFA:0001306	pharyngeal arch	Segmentation:14-19 somites	Segmentation:14-19 somites
ZDB-GENE-980526-212	dlx2a	ZFA:0001194	cranial neural crest	Segmentation:20-25 somites	Segmentation:20-25 somites
ZDB-GENE-980526-280	dlx3b	ZFA:0001613	pharyngeal arch 3-7	Segmentation:14-19 somites	Segmentation:14-19 somites
ZDB-GENE-980526-280	dlx3b	ZFA:0001306	pharyngeal arch	Segmentation:20-25 somites	Segmentation:20-25 somites
ZDB-GENE-980526-280	dlx3b	ZFA:0001306	pharyngeal arch	Segmentation:20-25 somites	Pharyngula:Prim-5
ZDB-GENE-980526-280	dlx3b	ZFA:0001306	pharyngeal arch	Segmentation:14-19 somites	Segmentation:14-19 somites
ZDB-GENE-980526-73	dlx4a	ZFA:0001306	pharyngeal arch	Segmentation:20-25 somites	Pharyngula:Prim-5
ZDB-GENE-990415-50	dlx4b	ZFA:0001306	pharyngeal arch	Segmentation:14-19 somites	Segmentation:14-19 somites
ZDB-GENE-990415-50	dlx4b	ZFA:0001613	pharyngeal arch 3-7	Segmentation:14-19 somites	Segmentation:14-19 somites
ZDB-GENE-990415-50	dlx4b	ZFA:0001306	pharyngeal arch	Segmentation:20-25 somites	Pharyngula:Prim-5
ZDB-GENE-990415-49	dlx5a	ZFA:0001306	pharyngeal arch	Segmentation:20-25 somites	Pharyngula:Prim-5
ZDB-GENE-040426-1912	dnajc2	ZFA:0001306	pharyngeal arch	Segmentation:20-25 somites	Pharyngula:Prim-5
ZDB-GENE-990714-15	dnmt1	ZFA:0000095	pharyngeal arch 3-7 skeleton	Segmentation:20-25 somites	Pharyngula:Prim-5
ZDB-GENE-080513-5	dnttip2	ZFA:0000095	pharyngeal arch 3-7 skeleton	Segmentation:20-25 somites	Pharyngula:Prim-5
ZDB-GENE-040912-35	dscc1	ZFA:0001306	pharyngeal arch	Segmentation:20-25 somites	Pharyngula:Prim-5
ZDB-GENE-040426-1036	dtnbp1a	ZFA:0000045	neural crest	Segmentation:14-19 somites	Segmentation:14-19 somites
ZDB-GENE-040426-1036	dtnbp1a	ZFA:0000045	neural crest	Segmentation:20-25 somites	Pharyngula:Prim-5
ZDB-GENE-040426-709	dusp4	ZFA:0000095	pharyngeal arch 3-7 skeleton	Segmentation:20-25 somites	Pharyngula:Prim-5
ZDB-GENE-040426-1230	dync2li1	ZFA:0001306	pharyngeal arch	Segmentation:20-25 somites	Pharyngula:Prim-5
ZDB-GENE-990715-11	ebf2	ZFA:0009165	neural crest cell	Segmentation:14-19 somites	Segmentation:14-19 somites
ZDB-GENE-000920-1	edn1	ZFA:0001306	pharyngeal arch	Segmentation:14-19 somites	Segmentation:14-19 somites
ZDB-GENE-000920-1	edn1	ZFA:0001306	pharyngeal arch	Segmentation:20-25 somites	Segmentation:20-25 somites
ZDB-GENE-000920-1	edn1	ZFA:0001306	pharyngeal arch	Segmentation:20-25 somites	Pharyngula:Prim-5
ZDB-GENE-000920-1	edn1	ZFA:0001611	pharyngeal arch 2	Segmentation:14-19 somites	Segmentation:14-19 somites
ZDB-GENE-000920-1	edn1	ZFA:0001612	pharyngeal arch 1	Segmentation:14-19 somites	Segmentation:14-19 somites
ZDB-GENE-040426-2364	ednrab	ZFA:0001194	cranial neural crest	Segmentation:10-13 somites	Segmentation:10-13 somites
ZDB-GENE-040426-2364	ednrab	ZFA:0000045	neural crest	Segmentation:14-19 somites	Segmentation:14-19 somites
ZDB-GENE-040426-2364	ednrab	ZFA:0001194	cranial neural crest	Segmentation:14-19 somites	Segmentation:14-19 somites
ZDB-GENE-040426-2364	ednrab	ZFA:0000045	neural crest	Segmentation:20-25 somites	Pharyngula:Prim-5
ZDB-GENE-041212-8	efemp2a	ZFA:0001306	pharyngeal arch	Segmentation:20-25 somites	Pharyngula:Prim-5
ZDB-GENE-001128-1	efna5a	ZFA:0000095	pharyngeal arch 3-7 skeleton	Segmentation:20-25 somites	Pharyngula:Prim-5
ZDB-GENE-001128-1	efna5a	ZFA:0000095	pharyngeal arch 3-7 skeleton	Segmentation:14-19 somites	Segmentation:14-19 somites
ZDB-GENE-010618-2	efnb1	ZFA:0001306	pharyngeal arch	Segmentation:20-25 somites	Pharyngula:Prim-5
ZDB-GENE-990415-67	efnb2a	ZFA:0001306	pharyngeal arch	Segmentation:20-25 somites	Pharyngula:Prim-5
ZDB-GENE-040718-157	egfl6	ZFA:0000095	pharyngeal arch 3-7 skeleton	Segmentation:20-25 somites	Pharyngula:Prim-5
ZDB-GENE-980526-283	egr2b	ZFA:0000045	neural crest	Segmentation:10-13 somites	Segmentation:10-13 somites
ZDB-GENE-980526-283	egr2b	ZFA:0001194	cranial neural crest	Segmentation:10-13 somites	Segmentation:10-13 somites
ZDB-GENE-980526-283	egr2b	ZFA:0009165	neural crest cell	Segmentation:14-19 somites	Segmentation:14-19 somites
ZDB-GENE-980526-283	egr2b	ZFA:0000045	neural crest	Segmentation:14-19 somites	Segmentation:14-19 somites
ZDB-GENE-030131-9347	ehd2b	ZFA:0001306	pharyngeal arch	Segmentation:20-25 somites	Pharyngula:Prim-5
ZDB-GENE-030131-5364	eif2b5	ZFA:0001306	pharyngeal arch	Segmentation:20-25 somites	Pharyngula:Prim-5
ZDB-GENE-040426-1266	eif3ja	ZFA:0000095	pharyngeal arch 3-7 skeleton	Segmentation:20-25 somites	Pharyngula:Prim-5
ZDB-GENE-040426-2802	eif4a2	ZFA:0000095	pharyngeal arch 3-7 skeleton	Segmentation:20-25 somites	Pharyngula:Prim-5
ZDB-GENE-030826-26	eif4ebp3l	ZFA:0000095	pharyngeal arch 3-7 skeleton	Segmentation:20-25 somites	Pharyngula:Prim-5
ZDB-GENE-990415-54	emx2	ZFA:0001306	pharyngeal arch	Segmentation:20-25 somites	Pharyngula:Prim-5
ZDB-GENE-990415-53	emx3	ZFA:0001306	pharyngeal arch	Segmentation:20-25 somites	Pharyngula:Prim-5
ZDB-GENE-990415-60	ephb3a	ZFA:0000095	pharyngeal arch 3-7 skeleton	Segmentation:20-25 somites	Pharyngula:Prim-5
ZDB-GENE-100811-1	ephb3b	ZFA:0001306	pharyngeal arch	Segmentation:20-25 somites	Pharyngula:Prim-5
ZDB-GENE-990415-62	ephb4a	ZFA:0000095	pharyngeal arch 3-7 skeleton	Segmentation:14-19 somites	Segmentation:14-19 somites
ZDB-GENE-990415-62	ephb4a	ZFA:0000095	pharyngeal arch 3-7 skeleton	Segmentation:20-25 somites	Pharyngula:Prim-5
ZDB-GENE-990415-65	ephb4b	ZFA:0000095	pharyngeal arch 3-7 skeleton	Segmentation:20-25 somites	Pharyngula:Prim-5
ZDB-GENE-031118-121	erbb2	ZFA:0000045	neural crest	Segmentation:20-25 somites	Segmentation:20-25 somites
ZDB-GENE-021115-5	ets1	ZFA:0001194	cranial neural crest	Segmentation:14-19 somites	Segmentation:14-19 somites
ZDB-GENE-021115-5	ets1	ZFA:0000045	neural crest	Segmentation:14-19 somites	Segmentation:14-19 somites
ZDB-GENE-021115-5	ets1	ZFA:0000045	neural crest	Segmentation:20-25 somites	Pharyngula:Prim-5
ZDB-GENE-990415-71	etv4	ZFA:0009165	neural crest cell	Segmentation:14-19 somites	Segmentation:14-19 somites
ZDB-GENE-990415-71	etv4	ZFA:0001306	pharyngeal arch	Segmentation:14-19 somites	Segmentation:14-19 somites
ZDB-GENE-990415-71	etv4	ZFA:0001306	pharyngeal arch	Segmentation:20-25 somites	Segmentation:20-25 somites
ZDB-GENE-990415-71	etv4	ZFA:0001306	pharyngeal arch	Segmentation:10-13 somites	Segmentation:10-13 somites
ZDB-GENE-990415-71	etv4	ZFA:0001306	pharyngeal arch	Segmentation:20-25 somites	Pharyngula:Prim-5
ZDB-GENE-030131-9572	etv5a	ZFA:0000095	pharyngeal arch 3-7 skeleton	Segmentation:20-25 somites	Pharyngula:Prim-5
ZDB-GENE-030131-9572	etv5a	ZFA:0000095	pharyngeal arch 3-7 skeleton	Segmentation:14-19 somites	Segmentation:14-19 somites
ZDB-GENE-991228-4	etv5b	ZFA:0000095	pharyngeal arch 3-7 skeleton	Segmentation:20-25 somites	Pharyngula:Prim-5
ZDB-GENE-991228-4	etv5b	ZFA:0001276	pharyngeal arch 2 skeleton	Segmentation:14-19 somites	Segmentation:14-19 somites
ZDB-GENE-991228-4	etv5b	ZFA:0000095	pharyngeal arch 3-7 skeleton	Segmentation:14-19 somites	Segmentation:14-19 somites
ZDB-GENE-991228-4	etv5b	ZFA:0001228	pharyngeal arch 3 skeleton	Segmentation:14-19 somites	Segmentation:14-19 somites
ZDB-GENE-040426-1702	exosc4	ZFA:0000095	pharyngeal arch 3-7 skeleton	Segmentation:20-25 somites	Pharyngula:Prim-5
ZDB-GENE-040912-24	eya2	ZFA:0001306	pharyngeal arch	Segmentation:14-19 somites	Segmentation:14-19 somites
ZDB-GENE-040912-24	eya2	ZFA:0001306	pharyngeal arch	Segmentation:20-25 somites	Pharyngula:Prim-5
ZDB-GENE-020318-2	fabp3	ZFA:0000095	pharyngeal arch 3-7 skeleton	Segmentation:20-25 somites	Pharyngula:Prim-5
ZDB-GENE-020318-2	fabp3	ZFA:0000095	pharyngeal arch 3-7 skeleton	Segmentation:14-19 somites	Segmentation:14-19 somites
ZDB-GENE-000627-1	fabp7a	ZFA:0000095	pharyngeal arch 3-7 skeleton	Segmentation:14-19 somites	Segmentation:14-19 somites
ZDB-GENE-000627-1	fabp7a	ZFA:0000095	pharyngeal arch 3-7 skeleton	Segmentation:20-25 somites	Pharyngula:Prim-5
ZDB-GENE-031002-50	fam49a	ZFA:0000095	pharyngeal arch 3-7 skeleton	Segmentation:20-25 somites	Pharyngula:Prim-5
ZDB-GENE-031002-50	fam49a	ZFA:0000045	neural crest	Segmentation:20-25 somites	Segmentation:20-25 somites
ZDB-GENE-030131-9537	fam49ba	ZFA:0000095	pharyngeal arch 3-7 skeleton	Segmentation:14-19 somites	Segmentation:14-19 somites
ZDB-GENE-030131-9537	fam49ba	ZFA:0000095	pharyngeal arch 3-7 skeleton	Segmentation:20-25 somites	Pharyngula:Prim-5
ZDB-GENE-021206-2	farsb	ZFA:0000095	pharyngeal arch 3-7 skeleton	Segmentation:20-25 somites	Pharyngula:Prim-5
ZDB-GENE-040426-1936	fbl	ZFA:0000095	pharyngeal arch 3-7 skeleton	Segmentation:20-25 somites	Pharyngula:Prim-5
ZDB-GENE-030131-4027	fbxo5	ZFA:0001306	pharyngeal arch	Segmentation:20-25 somites	Pharyngula:Prim-5
ZDB-GENE-030715-1	fgf10a	ZFA:0001306	pharyngeal arch	Segmentation:14-19 somites	Segmentation:14-19 somites
ZDB-GENE-030715-1	fgf10a	ZFA:0001306	pharyngeal arch	Segmentation:20-25 somites	Segmentation:20-25 somites
ZDB-GENE-030715-1	fgf10a	ZFA:0001306	pharyngeal arch	Segmentation:20-25 somites	Pharyngula:Prim-5
ZDB-GENE-040621-1	fgf17	ZFA:0000095	pharyngeal arch 3-7 skeleton	Segmentation:14-19 somites	Segmentation:14-19 somites
ZDB-GENE-040621-1	fgf17	ZFA:0000095	pharyngeal arch 3-7 skeleton	Segmentation:20-25 somites	Pharyngula:Prim-5
ZDB-GENE-030729-32	fgf19	ZFA:0001306	pharyngeal arch	Segmentation:20-25 somites	Pharyngula:Prim-5
ZDB-GENE-060117-5	fgf20b	ZFA:0001306	pharyngeal arch	Segmentation:20-25 somites	Segmentation:20-25 somites
ZDB-GENE-060117-5	fgf20b	ZFA:0001194	cranial neural crest	Segmentation:10-13 somites	Segmentation:10-13 somites
ZDB-GENE-060117-5	fgf20b	ZFA:0001194	cranial neural crest	Segmentation:20-25 somites	Segmentation:20-25 somites
ZDB-GENE-030708-1	fgf24	ZFA:0001306	pharyngeal arch	Segmentation:20-25 somites	Pharyngula:Prim-5
ZDB-GENE-030708-1	fgf24	ZFA:0001306	pharyngeal arch	Segmentation:14-19 somites	Segmentation:14-19 somites
ZDB-GENE-030708-1	fgf24	ZFA:0001306	pharyngeal arch	Segmentation:20-25 somites	Segmentation:20-25 somites
ZDB-GENE-980526-178	fgf3	ZFA:0000045	neural crest	Segmentation:14-19 somites	Segmentation:14-19 somites
ZDB-GENE-980526-178	fgf3	ZFA:0001306	pharyngeal arch	Segmentation:20-25 somites	Segmentation:20-25 somites
ZDB-GENE-001006-1	fgf4	ZFA:0001306	pharyngeal arch	Segmentation:20-25 somites	Pharyngula:Prim-5
ZDB-GENE-001006-1	fgf4	ZFA:0001306	pharyngeal arch	Segmentation:14-19 somites	Segmentation:14-19 somites
ZDB-GENE-990415-72	fgf8a	ZFA:0000095	pharyngeal arch 3-7 skeleton	Segmentation:20-25 somites	Pharyngula:Prim-5
ZDB-GENE-980526-255	fgfr1a	ZFA:0001306	pharyngeal arch	Segmentation:20-25 somites	Pharyngula:Prim-5
ZDB-GENE-060503-14	fgfr1b	ZFA:0000045	neural crest	Segmentation:10-13 somites	Segmentation:10-13 somites
ZDB-GENE-060503-14	fgfr1b	ZFA:0000045	neural crest	Segmentation:20-25 somites	Segmentation:20-25 somites
ZDB-GENE-030323-1	fgfr2	ZFA:0001306	pharyngeal arch	Segmentation:20-25 somites	Pharyngula:Prim-5
ZDB-GENE-040128-2	fgfrl1a	ZFA:0000095	pharyngeal arch 3-7 skeleton	Segmentation:20-25 somites	Pharyngula:Prim-5
ZDB-GENE-040128-2	fgfrl1a	ZFA:0001306	pharyngeal arch	Segmentation:20-25 somites	Pharyngula:Prim-5
ZDB-GENE-050201-3	fgfrl1b	ZFA:0001306	pharyngeal arch	Segmentation:20-25 somites	Pharyngula:Prim-5
ZDB-GENE-980526-426	fli1	ZFA:0000095	pharyngeal arch 3-7 skeleton	Segmentation:20-25 somites	Pharyngula:Prim-5
ZDB-GENE-041008-175	flncb	ZFA:0000045	neural crest	Segmentation:20-25 somites	Pharyngula:Prim-5
ZDB-GENE-020430-2	flot1b	ZFA:0000095	pharyngeal arch 3-7 skeleton	Segmentation:20-25 somites	Pharyngula:Prim-5
ZDB-GENE-030131-1988	flrt3	ZFA:0001306	pharyngeal arch	Segmentation:20-25 somites	Pharyngula:Prim-5
ZDB-GENE-030131-1988	flrt3	ZFA:0000045	neural crest	Segmentation:14-19 somites	Segmentation:14-19 somites
ZDB-GENE-041008-23	fmoda	ZFA:0000045	neural crest	Segmentation:20-25 somites	Pharyngula:Prim-5
ZDB-GENE-010302-1	foxc1a	ZFA:0000095	pharyngeal arch 3-7 skeleton	Segmentation:20-25 somites	Pharyngula:Prim-5
ZDB-GENE-040426-2094	foxd1	ZFA:0000045	neural crest	Segmentation:14-19 somites	Segmentation:14-19 somites
ZDB-GENE-040426-2094	foxd1	ZFA:0001306	pharyngeal arch	Segmentation:20-25 somites	Pharyngula:Prim-5
ZDB-GENE-980526-143	foxd3	ZFA:0001194	cranial neural crest	Segmentation:10-13 somites	Segmentation:10-13 somites
ZDB-GENE-980526-143	foxd3	ZFA:0000045	neural crest	Segmentation:10-13 somites	Segmentation:10-13 somites
ZDB-GENE-980526-143	foxd3	ZFA:0000045	neural crest	Segmentation:10-13 somites	Segmentation:10-13 somites
ZDB-GENE-980526-143	foxd3	ZFA:0009165	neural crest cell	Segmentation:10-13 somites	Segmentation:10-13 somites
ZDB-GENE-980526-143	foxd3	ZFA:0009165	neural crest cell	Segmentation:14-19 somites	Segmentation:14-19 somites
ZDB-GENE-980526-143	foxd3	ZFA:0000045	neural crest	Segmentation:14-19 somites	Segmentation:14-19 somites
ZDB-GENE-980526-143	foxd3	ZFA:0000045	neural crest	Segmentation:20-25 somites	Segmentation:20-25 somites
ZDB-GENE-980526-143	foxd3	ZFA:0009165	neural crest cell	Segmentation:20-25 somites	Segmentation:20-25 somites
ZDB-GENE-030505-1	foxi1	ZFA:0000045	neural crest	Segmentation:14-19 somites	Segmentation:14-19 somites
ZDB-GENE-030505-1	foxi1	ZFA:0009003	cranial neural crest cell	Segmentation:14-19 somites	Segmentation:14-19 somites
ZDB-GENE-030505-1	foxi1	ZFA:0000095	pharyngeal arch 3-7 skeleton	Segmentation:20-25 somites	Pharyngula:Prim-5
ZDB-GENE-030505-1	foxi1	ZFA:0001306	pharyngeal arch	Segmentation:14-19 somites	Segmentation:14-19 somites
ZDB-GENE-030131-9788	frem3	ZFA:0000095	pharyngeal arch 3-7 skeleton	Segmentation:20-25 somites	Pharyngula:Prim-5
ZDB-GENE-031009-1	fscn1a	ZFA:0009165	neural crest cell	Segmentation:10-13 somites	Segmentation:10-13 somites
ZDB-GENE-031009-1	fscn1a	ZFA:0001194	cranial neural crest	Segmentation:10-13 somites	Segmentation:10-13 somites
ZDB-GENE-031009-1	fscn1a	ZFA:0001194	cranial neural crest	Segmentation:14-19 somites	Segmentation:14-19 somites
ZDB-GENE-031009-1	fscn1a	ZFA:0000045	neural crest	Segmentation:14-19 somites	Segmentation:14-19 somites
ZDB-GENE-031009-1	fscn1a	ZFA:0001194	cranial neural crest	Segmentation:20-25 somites	Segmentation:20-25 somites
ZDB-GENE-990714-11	fsta	ZFA:0000095	pharyngeal arch 3-7 skeleton	Segmentation:20-25 somites	Pharyngula:Prim-5
ZDB-GENE-030131-9828	ftsj3	ZFA:0000095	pharyngeal arch 3-7 skeleton	Segmentation:20-25 somites	Pharyngula:Prim-5
ZDB-GENE-990415-223	fzd7a	ZFA:0001306	pharyngeal arch	Segmentation:20-25 somites	Pharyngula:Prim-5
ZDB-GENE-990415-229	fzd7b	ZFA:0000095	pharyngeal arch 3-7 skeleton	Segmentation:14-19 somites	Segmentation:14-19 somites
ZDB-GENE-000328-3	fzd8a	ZFA:0000095	pharyngeal arch 3-7 skeleton	Segmentation:14-19 somites	Segmentation:14-19 somites
ZDB-GENE-000328-3	fzd8a	ZFA:0000095	pharyngeal arch 3-7 skeleton	Segmentation:20-25 somites	Pharyngula:Prim-5
ZDB-GENE-050223-1	gadd45bb	ZFA:0000045	neural crest	Segmentation:20-25 somites	Pharyngula:Prim-5
ZDB-GENE-000616-14	gart	ZFA:0000045	neural crest	Segmentation:20-25 somites	Pharyngula:Prim-5
ZDB-GENE-990415-82	gata3	ZFA:0000095	pharyngeal arch 3-7 skeleton	Segmentation:20-25 somites	Pharyngula:Prim-5
ZDB-GENE-020509-2	gbx2	ZFA:0001306	pharyngeal arch	Segmentation:20-25 somites	Segmentation:20-25 somites
ZDB-GENE-020509-2	gbx2	ZFA:0001306	pharyngeal arch	Segmentation:14-19 somites	Segmentation:14-19 somites
ZDB-GENE-001205-3	gch2	ZFA:0001194	cranial neural crest	Segmentation:14-19 somites	Segmentation:14-19 somites
ZDB-GENE-001205-3	gch2	ZFA:0000045	neural crest	Segmentation:20-25 somites	Pharyngula:Prim-5
ZDB-GENE-090312-17	gdf10a	ZFA:0000095	pharyngeal arch 3-7 skeleton	Segmentation:20-25 somites	Pharyngula:Prim-5
ZDB-GENE-980526-373	gdf6a	ZFA:0000045	neural crest	Segmentation:14-19 somites	Segmentation:14-19 somites
ZDB-GENE-040721-1	gins3	ZFA:0001306	pharyngeal arch	Segmentation:20-25 somites	Pharyngula:Prim-5
ZDB-GENE-040426-921	gipc2	ZFA:0000045	neural crest	Segmentation:14-19 somites	Segmentation:14-19 somites
ZDB-GENE-040426-921	gipc2	ZFA:0000095	pharyngeal arch 3-7 skeleton	Segmentation:20-25 somites	Pharyngula:Prim-5
ZDB-GENE-030911-1	gjd2b	ZFA:0001306	pharyngeal arch	Segmentation:20-25 somites	Pharyngula:Prim-5
ZDB-GENE-030911-1	gjd2b	ZFA:0001306	pharyngeal arch	Segmentation:14-19 somites	Segmentation:14-19 somites
ZDB-GENE-040630-9	glcea	ZFA:0001306	pharyngeal arch	Segmentation:20-25 somites	Pharyngula:Prim-5
ZDB-GENE-030131-688	glula	ZFA:0000095	pharyngeal arch 3-7 skeleton	Segmentation:20-25 somites	Pharyngula:Prim-5
ZDB-GENE-030429-30	gmnn	ZFA:0000095	pharyngeal arch 3-7 skeleton	Segmentation:20-25 somites	Pharyngula:Prim-5
ZDB-GENE-040426-1503	gmps	ZFA:0000045	neural crest	Segmentation:20-25 somites	Pharyngula:Prim-5
ZDB-GENE-050522-312	gng8	ZFA:0001306	pharyngeal arch	Segmentation:20-25 somites	Pharyngula:Prim-5
ZDB-GENE-050522-312	gng8	ZFA:0001306	pharyngeal arch	Segmentation:14-19 somites	Segmentation:14-19 somites
ZDB-GENE-040426-2317	gnl2	ZFA:0001306	pharyngeal arch	Segmentation:20-25 somites	Pharyngula:Prim-5
ZDB-GENE-030131-7917	got2b	ZFA:0001306	pharyngeal arch	Segmentation:20-25 somites	Pharyngula:Prim-5
ZDB-GENE-040426-1306	gpc1b	ZFA:0000095	pharyngeal arch 3-7 skeleton	Segmentation:20-25 somites	Pharyngula:Prim-5
ZDB-GENE-040426-1306	gpc1b	ZFA:0001306	pharyngeal arch	Segmentation:20-25 somites	Pharyngula:Prim-5
ZDB-GENE-030131-3906	gpd1b	ZFA:0000045	neural crest	Segmentation:14-19 somites	Segmentation:14-19 somites
ZDB-GENE-030131-3906	gpd1b	ZFA:0000045	neural crest	Segmentation:20-25 somites	Pharyngula:Prim-5
ZDB-GENE-040426-1476	gpr143	ZFA:0000045	neural crest	Segmentation:14-19 somites	Segmentation:14-19 somites
ZDB-GENE-040426-1476	gpr143	ZFA:0000045	neural crest	Segmentation:20-25 somites	Pharyngula:Prim-5
ZDB-GENE-030911-9	grem2b	ZFA:0001612	pharyngeal arch 1	Segmentation:20-25 somites	Segmentation:20-25 somites
ZDB-GENE-030911-9	grem2b	ZFA:0001306	pharyngeal arch	Segmentation:14-19 somites	Pharyngula:Prim-5
ZDB-GENE-030911-9	grem2b	ZFA:0001611	pharyngeal arch 2	Segmentation:20-25 somites	Segmentation:20-25 somites
ZDB-GENE-060503-719	grhl2b	ZFA:0000045	neural crest	Segmentation:14-19 somites	Segmentation:14-19 somites
ZDB-GENE-980528-2060	gsc	ZFA:0000095	pharyngeal arch 3-7 skeleton	Segmentation:20-25 somites	Pharyngula:Prim-5
ZDB-GENE-030911-2	gstm.1	ZFA:0000095	pharyngeal arch 3-7 skeleton	Segmentation:20-25 somites	Pharyngula:Prim-5
ZDB-GENE-020806-4	gstp1.2	ZFA:0000045	neural crest	Segmentation:20-25 somites	Pharyngula:Prim-5
ZDB-GENE-000511-1	hand2	ZFA:0001306	pharyngeal arch	Segmentation:20-25 somites	Pharyngula:Prim-5
ZDB-GENE-050302-175	hapln1a	ZFA:0001306	pharyngeal arch	Segmentation:20-25 somites	Segmentation:20-25 somites
ZDB-GENE-050302-175	hapln1a	ZFA:0001306	pharyngeal arch	Segmentation:14-19 somites	Segmentation:14-19 somites
ZDB-GENE-061013-95	hdac4	ZFA:0009003	cranial neural crest cell	Segmentation:10-13 somites	Segmentation:10-13 somites
ZDB-GENE-061013-95	hdac4	ZFA:0009003	cranial neural crest cell	Segmentation:14-19 somites	Segmentation:14-19 somites
ZDB-GENE-980526-144	her6	ZFA:0000095	pharyngeal arch 3-7 skeleton	Segmentation:20-25 somites	Pharyngula:Prim-5
ZDB-GENE-000607-70	hey1	ZFA:0001306	pharyngeal arch	Segmentation:20-25 somites	Pharyngula:Prim-5
ZDB-GENE-000526-1	hey2	ZFA:0001306	pharyngeal arch	Segmentation:20-25 somites	Pharyngula:Prim-5
ZDB-GENE-041014-3	hgfb	ZFA:0001306	pharyngeal arch	Segmentation:14-19 somites	Segmentation:14-19 somites
ZDB-GENE-030131-5304	hlx1	ZFA:0001306	pharyngeal arch	Segmentation:20-25 somites	Pharyngula:Prim-5
ZDB-GENE-030131-3148	hmga2	ZFA:0001306	pharyngeal arch	Segmentation:20-25 somites	Pharyngula:Prim-5
ZDB-GENE-030616-592	homeza	ZFA:0000095	pharyngeal arch 3-7 skeleton	Segmentation:20-25 somites	Pharyngula:Prim-5
ZDB-GENE-000823-5	hoxa1a	ZFA:0001306	pharyngeal arch	Segmentation:20-25 somites	Pharyngula:Prim-5
ZDB-GENE-990415-98	hoxa2b	ZFA:0001306	pharyngeal arch	Segmentation:14-19 somites	Segmentation:14-19 somites
ZDB-GENE-990415-98	hoxa2b	ZFA:0001613	pharyngeal arch 3-7	Segmentation:14-19 somites	Segmentation:14-19 somites
ZDB-GENE-990415-98	hoxa2b	ZFA:0001611	pharyngeal arch 2	Segmentation:14-19 somites	Segmentation:14-19 somites
ZDB-GENE-990415-98	hoxa2b	ZFA:0001306	pharyngeal arch	Segmentation:20-25 somites	Pharyngula:Prim-5
ZDB-GENE-000823-3	hoxa3a	ZFA:0000045	neural crest	Segmentation:14-19 somites	Segmentation:14-19 somites
ZDB-GENE-000823-3	hoxa3a	ZFA:0000095	pharyngeal arch 3-7 skeleton	Segmentation:20-25 somites	Pharyngula:Prim-5
ZDB-GENE-000823-4	hoxa4a	ZFA:0000095	pharyngeal arch 3-7 skeleton	Segmentation:20-25 somites	Pharyngula:Prim-5
ZDB-GENE-000823-9	hoxa5a	ZFA:0001306	pharyngeal arch	Segmentation:20-25 somites	Pharyngula:Prim-5
ZDB-GENE-990415-101	hoxb1a	ZFA:0001306	pharyngeal arch	Segmentation:20-25 somites	Pharyngula:Prim-5
ZDB-GENE-980526-290	hoxb1b	ZFA:0000095	pharyngeal arch 3-7 skeleton	Segmentation:20-25 somites	Pharyngula:Prim-5
ZDB-GENE-990415-103	hoxb2a	ZFA:0001611	pharyngeal arch 2	Segmentation:14-19 somites	Segmentation:14-19 somites
ZDB-GENE-990415-103	hoxb2a	ZFA:0000045	neural crest	Segmentation:20-25 somites	Pharyngula:Prim-5
ZDB-GENE-990415-104	hoxb3a	ZFA:0009165	neural crest cell	Segmentation:10-13 somites	Segmentation:10-13 somites
ZDB-GENE-990415-104	hoxb3a	ZFA:0000045	neural crest	Segmentation:14-19 somites	Segmentation:14-19 somites
ZDB-GENE-990415-105	hoxb4a	ZFA:0001306	pharyngeal arch	Segmentation:20-25 somites	Pharyngula:Prim-5
ZDB-GENE-990415-106	hoxb6a	ZFA:0001306	pharyngeal arch	Segmentation:14-19 somites	Segmentation:14-19 somites
ZDB-GENE-000822-2	hoxc1a	ZFA:0001306	pharyngeal arch	Segmentation:20-25 somites	Pharyngula:Prim-5
ZDB-GENE-990415-112	hoxc4a	ZFA:0001306	pharyngeal arch	Segmentation:20-25 somites	Pharyngula:Prim-5
ZDB-GENE-980526-214	hoxd4a	ZFA:0001306	pharyngeal arch	Segmentation:20-25 somites	Pharyngula:Prim-5
ZDB-GENE-040808-62	hpdb	ZFA:0001306	pharyngeal arch	Segmentation:20-25 somites	Pharyngula:Prim-5
ZDB-GENE-030909-14	hs6st2	ZFA:0001306	pharyngeal arch	Segmentation:14-19 somites	Segmentation:14-19 somites
ZDB-GENE-021206-1	hspd1	ZFA:0000095	pharyngeal arch 3-7 skeleton	Segmentation:20-25 somites	Pharyngula:Prim-5
ZDB-GENE-030219-161	id:ibd1125	ZFA:0000045	neural crest	Segmentation:10-13 somites	Segmentation:10-13 somites
ZDB-GENE-020910-1	id2a	ZFA:0001194	cranial neural crest	Segmentation:10-13 somites	Segmentation:10-13 somites
ZDB-GENE-020910-1	id2a	ZFA:0001194	cranial neural crest	Segmentation:14-19 somites	Segmentation:14-19 somites
ZDB-GENE-020910-1	id2a	ZFA:0000045	neural crest	Segmentation:14-19 somites	Segmentation:14-19 somites
ZDB-GENE-020910-1	id2a	ZFA:0000045	neural crest	Segmentation:20-25 somites	Pharyngula:Prim-5
ZDB-GENE-020910-1	id2a	ZFA:0000095	pharyngeal arch 3-7 skeleton	Segmentation:20-25 somites	Pharyngula:Prim-5
ZDB-GENE-020910-1	id2a	ZFA:0001194	cranial neural crest	Segmentation:20-25 somites	Segmentation:20-25 somites
ZDB-GENE-040801-140	ifrd2	ZFA:0000095	pharyngeal arch 3-7 skeleton	Segmentation:20-25 somites	Pharyngula:Prim-5
ZDB-GENE-080611-1	igf3	ZFA:0001306	pharyngeal arch	Segmentation:14-19 somites	Segmentation:14-19 somites
ZDB-GENE-040319-2	igfbp5b	ZFA:0001306	pharyngeal arch	Segmentation:20-25 somites	Pharyngula:Prim-5
ZDB-GENE-020320-5	il17rd	ZFA:0000095	pharyngeal arch 3-7 skeleton	Segmentation:20-25 somites	Pharyngula:Prim-5
ZDB-GENE-050208-38	im:7136316	ZFA:0000095	pharyngeal arch 3-7 skeleton	Segmentation:20-25 somites	Pharyngula:Prim-5
ZDB-GENE-050411-50	im:7142864	ZFA:0000045	neural crest	Segmentation:20-25 somites	Pharyngula:Prim-5
ZDB-GENE-050506-126	im:7145019	ZFA:0000095	pharyngeal arch 3-7 skeleton	Segmentation:20-25 somites	Pharyngula:Prim-5
ZDB-GENE-041111-278	im:7151244	ZFA:0000095	pharyngeal arch 3-7 skeleton	Segmentation:14-19 somites	Segmentation:14-19 somites
ZDB-GENE-060810-129	im:7159118	ZFA:0000045	neural crest	Segmentation:14-19 somites	Segmentation:14-19 somites
ZDB-GENE-060810-154	im:7160415	ZFA:0001306	pharyngeal arch	Segmentation:14-19 somites	Segmentation:14-19 somites
ZDB-GENE-060810-154	im:7160415	ZFA:0001306	pharyngeal arch	Segmentation:20-25 somites	Pharyngula:Prim-5
ZDB-GENE-030219-206	impdh1b	ZFA:0000045	neural crest	Segmentation:14-19 somites	Segmentation:14-19 somites
ZDB-GENE-030219-206	impdh1b	ZFA:0000045	neural crest	Segmentation:20-25 somites	Pharyngula:Prim-5
ZDB-GENE-060512-186	inka1a	ZFA:0001194	cranial neural crest	Segmentation:10-13 somites	Segmentation:10-13 somites
ZDB-GENE-060512-186	inka1a	ZFA:0000045	neural crest	Segmentation:14-19 somites	Segmentation:14-19 somites
ZDB-GENE-060512-186	inka1a	ZFA:0001306	pharyngeal arch	Segmentation:10-13 somites	Segmentation:10-13 somites
ZDB-GENE-060512-186	inka1a	ZFA:0000045	neural crest	Segmentation:20-25 somites	Pharyngula:Prim-5
ZDB-GENE-030131-5539	inka1b	ZFA:0001306	pharyngeal arch	Segmentation:20-25 somites	Pharyngula:Prim-5
ZDB-GENE-040426-2574	irf2bp2b	ZFA:0000095	pharyngeal arch 3-7 skeleton	Segmentation:20-25 somites	Pharyngula:Prim-5
ZDB-GENE-010716-2	irx5a	ZFA:0001306	pharyngeal arch	Segmentation:14-19 somites	Segmentation:14-19 somites
ZDB-GENE-010716-2	irx5a	ZFA:0001306	pharyngeal arch	Segmentation:20-25 somites	Pharyngula:Prim-5
ZDB-GENE-040712-5	irx6a	ZFA:0001306	pharyngeal arch	Segmentation:20-25 somites	Pharyngula:Prim-5
ZDB-GENE-020103-1	irx7	ZFA:0000095	pharyngeal arch 3-7 skeleton	Segmentation:20-25 somites	Pharyngula:Prim-5
ZDB-GENE-980526-112	isl1a	ZFA:0001306	pharyngeal arch	Segmentation:14-19 somites	Segmentation:14-19 somites
ZDB-GENE-980526-112	isl1a	ZFA:0001306	pharyngeal arch	Segmentation:20-25 somites	Pharyngula:Prim-5
ZDB-GENE-990415-133	isl2b	ZFA:0001306	pharyngeal arch	Segmentation:20-25 somites	Pharyngula:Prim-5
ZDB-GENE-031116-52	itga5	ZFA:0000095	pharyngeal arch 3-7 skeleton	Segmentation:20-25 somites	Pharyngula:Prim-5
ZDB-GENE-031116-52	itga5	ZFA:0001306	pharyngeal arch	Segmentation:20-25 somites	Segmentation:20-25 somites
ZDB-GENE-040426-1129	itga9	ZFA:0000045	neural crest	Segmentation:14-19 somites	Segmentation:14-19 somites
ZDB-GENE-040426-1129	itga9	ZFA:0000045	neural crest	Segmentation:20-25 somites	Pharyngula:Prim-5
ZDB-GENE-030909-10	itgb1b	ZFA:0000045	neural crest	Segmentation:14-19 somites	Segmentation:14-19 somites
ZDB-GENE-011128-3	jag2b	ZFA:0001306	pharyngeal arch	Segmentation:20-25 somites	Pharyngula:Prim-5
ZDB-GENE-080229-3	jam2b	ZFA:0001306	pharyngeal arch	Segmentation:20-25 somites	Pharyngula:Prim-5
ZDB-GENE-040426-2666	junbb	ZFA:0000045	neural crest	Segmentation:14-19 somites	Segmentation:14-19 somites
ZDB-GENE-021115-8	kars1	ZFA:0000095	pharyngeal arch 3-7 skeleton	Segmentation:20-25 somites	Pharyngula:Prim-5
ZDB-GENE-041010-105	kctd15a	ZFA:0001306	pharyngeal arch	Segmentation:20-25 somites	Pharyngula:Prim-5
ZDB-GENE-041010-105	kctd15a	ZFA:0000045	neural crest	Segmentation:14-19 somites	Segmentation:14-19 somites
ZDB-GENE-040426-2126	kirrel1a	ZFA:0001306	pharyngeal arch	Segmentation:20-25 somites	Pharyngula:Prim-5
ZDB-GENE-980526-464	kita	ZFA:0009249	melanoblast	Segmentation:20-25 somites	Segmentation:20-25 somites
ZDB-GENE-980526-464	kita	ZFA:0001306	pharyngeal arch	Segmentation:20-25 somites	Pharyngula:Prim-5
ZDB-GENE-980526-464	kita	ZFA:0009165	neural crest cell	Segmentation:14-19 somites	Segmentation:14-19 somites
ZDB-GENE-980526-464	kita	ZFA:0000045	neural crest	Segmentation:20-25 somites	Pharyngula:Prim-5
ZDB-GENE-030131-7844	klf15	ZFA:0000045	neural crest	Segmentation:20-25 somites	Pharyngula:Prim-5
ZDB-GENE-011109-2	klf2b	ZFA:0000045	neural crest	Segmentation:14-19 somites	Segmentation:14-19 somites
ZDB-GENE-030424-2	kpnb3	ZFA:0000095	pharyngeal arch 3-7 skeleton	Segmentation:20-25 somites	Pharyngula:Prim-5
ZDB-GENE-030411-6	krt18a.1	ZFA:0000095	pharyngeal arch 3-7 skeleton	Segmentation:20-25 somites	Pharyngula:Prim-5
ZDB-GENE-040426-1508	krt18b	ZFA:0000045	neural crest	Segmentation:20-25 somites	Pharyngula:Prim-5
ZDB-GENE-040724-213	lama4	ZFA:0001306	pharyngeal arch	Segmentation:20-25 somites	Pharyngula:Prim-5
ZDB-GENE-030131-9823	lama5	ZFA:0000095	pharyngeal arch 3-7 skeleton	Segmentation:20-25 somites	Pharyngula:Prim-5
ZDB-GENE-021226-1	lamb1a	ZFA:0000095	pharyngeal arch 3-7 skeleton	Segmentation:20-25 somites	Pharyngula:Prim-5
ZDB-GENE-021226-3	lamc1	ZFA:0001306	pharyngeal arch	Segmentation:20-25 somites	Pharyngula:Prim-5
ZDB-GENE-050119-6	lats2	ZFA:0009165	neural crest cell	Segmentation:14-19 somites	Segmentation:14-19 somites
ZDB-GENE-990714-26	lef1	ZFA:0000045	neural crest	Segmentation:14-19 somites	Segmentation:14-19 somites
ZDB-GENE-990714-26	lef1	ZFA:0009165	neural crest cell	Segmentation:14-19 somites	Segmentation:14-19 somites
ZDB-GENE-990714-26	lef1	ZFA:0009003	cranial neural crest cell	Segmentation:20-25 somites	Segmentation:20-25 somites
ZDB-GENE-040426-2435	leo1	ZFA:0001306	pharyngeal arch	Segmentation:20-25 somites	Segmentation:20-25 somites
ZDB-GENE-040426-2435	leo1	ZFA:0001306	pharyngeal arch	Segmentation:10-13 somites	Segmentation:10-13 somites
ZDB-GENE-980605-16	lfng	ZFA:0000095	pharyngeal arch 3-7 skeleton	Segmentation:20-25 somites	Pharyngula:Prim-5
ZDB-GENE-031008-2	lhx8a	ZFA:0000095	pharyngeal arch 3-7 skeleton	Segmentation:20-25 somites	Pharyngula:Prim-5
ZDB-GENE-051030-30	llph	ZFA:0001306	pharyngeal arch	Segmentation:20-25 somites	Pharyngula:Prim-5
ZDB-GENE-010702-1	lmo4a	ZFA:0000045	neural crest	Segmentation:14-19 somites	Segmentation:14-19 somites
ZDB-GENE-010702-1	lmo4a	ZFA:0001306	pharyngeal arch	Segmentation:20-25 somites	Pharyngula:Prim-5
ZDB-GENE-010702-1	lmo4a	ZFA:0001306	pharyngeal arch	Segmentation:20-25 somites	Segmentation:20-25 somites
ZDB-GENE-030131-3570	lmo4b	ZFA:0001306	pharyngeal arch	Segmentation:20-25 somites	Pharyngula:Prim-5
ZDB-GENE-030131-8210	loxl3b	ZFA:0000045	neural crest	Segmentation:14-19 somites	Segmentation:14-19 somites
ZDB-GENE-990415-139	lpl	ZFA:0000045	neural crest	Segmentation:14-19 somites	Segmentation:14-19 somites
ZDB-GENE-990415-139	lpl	ZFA:0001306	pharyngeal arch	Segmentation:20-25 somites	Pharyngula:Prim-5
ZDB-GENE-060810-31	lratb.1	ZFA:0009165	neural crest cell	Segmentation:14-19 somites	Segmentation:14-19 somites
ZDB-GENE-060810-31	lratb.1	ZFA:0000045	neural crest	Segmentation:14-19 somites	Segmentation:14-19 somites
ZDB-GENE-060810-31	lratb.1	ZFA:0001306	pharyngeal arch	Segmentation:20-25 somites	Pharyngula:Prim-5
ZDB-GENE-050522-285	lrmda	ZFA:0000045	neural crest	Segmentation:20-25 somites	Pharyngula:Prim-5
ZDB-GENE-061009-26	lrrc8da	ZFA:0000045	neural crest	Segmentation:14-19 somites	Segmentation:14-19 somites
ZDB-GENE-061009-26	lrrc8da	ZFA:0000045	neural crest	Segmentation:20-25 somites	Pharyngula:Prim-5
ZDB-GENE-050913-73	lsr	ZFA:0001306	pharyngeal arch	Segmentation:20-25 somites	Pharyngula:Prim-5
ZDB-GENE-040712-1	ltv1	ZFA:0001306	pharyngeal arch	Segmentation:20-25 somites	Pharyngula:Prim-5
ZDB-GENE-050208-33	marveld1	ZFA:0000095	pharyngeal arch 3-7 skeleton	Segmentation:20-25 somites	Pharyngula:Prim-5
ZDB-GENE-050208-33	marveld1	ZFA:0000045	neural crest	Segmentation:14-19 somites	Segmentation:14-19 somites
ZDB-GENE-060810-84	mdfi	ZFA:0001306	pharyngeal arch	Segmentation:20-25 somites	Pharyngula:Prim-5
ZDB-GENE-050208-123	mecom	ZFA:0000095	pharyngeal arch 3-7 skeleton	Segmentation:14-19 somites	Segmentation:14-19 somites
ZDB-GENE-050208-123	mecom	ZFA:0000095	pharyngeal arch 3-7 skeleton	Segmentation:20-25 somites	Segmentation:20-25 somites
ZDB-GENE-050208-123	mecom	ZFA:0001194	cranial neural crest	Segmentation:14-19 somites	Segmentation:14-19 somites
ZDB-GENE-050208-123	mecom	ZFA:0001194	cranial neural crest	Segmentation:20-25 somites	Segmentation:20-25 somites
ZDB-GENE-980526-253	mef2ca	ZFA:0001306	pharyngeal arch	Segmentation:20-25 somites	Segmentation:20-25 somites
ZDB-GENE-980526-253	mef2ca	ZFA:0001194	cranial neural crest	Segmentation:20-25 somites	Segmentation:20-25 somites
ZDB-GENE-980526-253	mef2ca	ZFA:0001306	pharyngeal arch	Segmentation:20-25 somites	Pharyngula:Prim-5
ZDB-GENE-020122-3	meis1a	ZFA:0000095	pharyngeal arch 3-7 skeleton	Segmentation:20-25 somites	Pharyngula:Prim-5
ZDB-GENE-010406-2	meis3	ZFA:0000045	neural crest	Segmentation:20-25 somites	Segmentation:20-25 somites
ZDB-GENE-050626-124	metap1	ZFA:0001306	pharyngeal arch	Segmentation:20-25 somites	Pharyngula:Prim-5
ZDB-GENE-040426-1917	metrnla	ZFA:0000095	pharyngeal arch 3-7 skeleton	Segmentation:20-25 somites	Pharyngula:Prim-5
ZDB-GENE-990910-11	mitfa	ZFA:0009249	melanoblast	Segmentation:20-25 somites	Segmentation:20-25 somites
ZDB-GENE-990910-11	mitfa	ZFA:0000045	neural crest	Segmentation:14-19 somites	Segmentation:14-19 somites
ZDB-GENE-990910-11	mitfa	ZFA:0001194	cranial neural crest	Segmentation:14-19 somites	Segmentation:14-19 somites
ZDB-GENE-990910-11	mitfa	ZFA:0009165	neural crest cell	Segmentation:14-19 somites	Segmentation:14-19 somites
ZDB-GENE-990910-11	mitfa	ZFA:0000045	neural crest	Segmentation:20-25 somites	Segmentation:20-25 somites
ZDB-GENE-990910-11	mitfa	ZFA:0000045	neural crest	Segmentation:20-25 somites	Pharyngula:Prim-5
ZDB-GENE-990910-11	mitfa	ZFA:0009165	neural crest cell	Segmentation:20-25 somites	Segmentation:20-25 somites
ZDB-GENE-030131-9771	mki67	ZFA:0000095	pharyngeal arch 3-7 skeleton	Segmentation:20-25 somites	Pharyngula:Prim-5
ZDB-GENE-030901-1	mmp14a	ZFA:0000095	pharyngeal arch 3-7 skeleton	Segmentation:20-25 somites	Pharyngula:Prim-5
ZDB-GENE-030131-9123	mmp2	ZFA:0001306	pharyngeal arch	Segmentation:20-25 somites	Pharyngula:Prim-5
ZDB-GENE-080917-23	mn1b	ZFA:0001306	pharyngeal arch	Segmentation:20-25 somites	Pharyngula:Prim-5
ZDB-GENE-050327-94	mocos	ZFA:0000045	neural crest	Segmentation:14-19 somites	Segmentation:14-19 somites
ZDB-GENE-050327-94	mocos	ZFA:0000045	neural crest	Segmentation:20-25 somites	Pharyngula:Prim-5
ZDB-GENE-040426-1168	mpv17	ZFA:0000045	neural crest	Segmentation:20-25 somites	Pharyngula:Prim-5
ZDB-GENE-040426-2638	mre11a	ZFA:0000095	pharyngeal arch 3-7 skeleton	Segmentation:20-25 somites	Pharyngula:Prim-5
ZDB-GENE-040808-39	mrps27	ZFA:0001306	pharyngeal arch	Segmentation:20-25 somites	Pharyngula:Prim-5
ZDB-GENE-040704-12	mrrf	ZFA:0000095	pharyngeal arch 3-7 skeleton	Segmentation:20-25 somites	Pharyngula:Prim-5
ZDB-GENE-040912-55	ms4a17a.5	ZFA:0001306	pharyngeal arch	Segmentation:20-25 somites	Pharyngula:Prim-5
ZDB-GENE-020905-3	msh6	ZFA:0000095	pharyngeal arch 3-7 skeleton	Segmentation:20-25 somites	Pharyngula:Prim-5
ZDB-GENE-980526-312	msx1a	ZFA:0000095	pharyngeal arch 3-7 skeleton	Segmentation:20-25 somites	Pharyngula:Prim-5
ZDB-GENE-980526-26	msx1b	ZFA:0000045	neural crest	Segmentation:14-19 somites	Segmentation:14-19 somites
ZDB-GENE-031001-5	mtr	ZFA:0000095	pharyngeal arch 3-7 skeleton	Segmentation:20-25 somites	Pharyngula:Prim-5
ZDB-GENE-030131-9864	mybbp1a	ZFA:0000095	pharyngeal arch 3-7 skeleton	Segmentation:20-25 somites	Pharyngula:Prim-5
ZDB-GENE-050320-80	mybpc2b	ZFA:0001306	pharyngeal arch	Segmentation:20-25 somites	Pharyngula:Prim-5
ZDB-GENE-040426-1347	myo1eb	ZFA:0000095	pharyngeal arch 3-7 skeleton	Segmentation:20-25 somites	Pharyngula:Prim-5
ZDB-GENE-030131-1500	nansa	ZFA:0000095	pharyngeal arch 3-7 skeleton	Segmentation:20-25 somites	Pharyngula:Prim-5
ZDB-GENE-030516-2	nap1l1	ZFA:0000095	pharyngeal arch 3-7 skeleton	Segmentation:20-25 somites	Pharyngula:Prim-5
ZDB-GENE-030131-9099	nap1l4a	ZFA:0000095	pharyngeal arch 3-7 skeleton	Segmentation:20-25 somites	Pharyngula:Prim-5
ZDB-GENE-040426-1897	naprt	ZFA:0001306	pharyngeal arch	Segmentation:20-25 somites	Pharyngula:Prim-5
ZDB-GENE-030131-5511	nasp	ZFA:0001306	pharyngeal arch	Segmentation:20-25 somites	Pharyngula:Prim-5
ZDB-GENE-040426-1543	nat10	ZFA:0000095	pharyngeal arch 3-7 skeleton	Segmentation:20-25 somites	Pharyngula:Prim-5
ZDB-GENE-061207-13	nav2b	ZFA:0001306	pharyngeal arch	Segmentation:20-25 somites	Pharyngula:Prim-5
ZDB-GENE-061207-13	nav2b	ZFA:0001306	pharyngeal arch	Segmentation:14-19 somites	Segmentation:14-19 somites
ZDB-GENE-021205-1	nav3	ZFA:0000095	pharyngeal arch 3-7 skeleton	Segmentation:20-25 somites	Pharyngula:Prim-5
ZDB-GENE-051107-8	ncoa3	ZFA:0001306	pharyngeal arch	Segmentation:14-19 somites	Segmentation:14-19 somites
ZDB-GENE-021031-1	neo1a	ZFA:0000095	pharyngeal arch 3-7 skeleton	Segmentation:20-25 somites	Pharyngula:Prim-5
ZDB-GENE-071119-2	nes	ZFA:0009165	neural crest cell	Segmentation:14-19 somites	Segmentation:14-19 somites
ZDB-GENE-030730-1	neurod4	ZFA:0000095	pharyngeal arch 3-7 skeleton	Segmentation:20-25 somites	Pharyngula:Prim-5
ZDB-GENE-990415-174	neurog1	ZFA:0000045	neural crest	Segmentation:14-19 somites	Segmentation:14-19 somites
ZDB-GENE-030131-533	nhp2	ZFA:0000095	pharyngeal arch 3-7 skeleton	Segmentation:20-25 somites	Pharyngula:Prim-5
ZDB-GENE-070802-3	nid1b	ZFA:0000045	neural crest	Segmentation:10-13 somites	Segmentation:10-13 somites
ZDB-GENE-030827-2	nid2a	ZFA:0000095	pharyngeal arch 3-7 skeleton	Segmentation:20-25 somites	Pharyngula:Prim-5
ZDB-GENE-050522-256	nip7	ZFA:0001306	pharyngeal arch	Segmentation:20-25 somites	Pharyngula:Prim-5
ZDB-GENE-980526-321	nkx2.5	ZFA:0001306	pharyngeal arch	Segmentation:14-19 somites	Segmentation:14-19 somites
ZDB-GENE-980526-321	nkx2.5	ZFA:0001306	pharyngeal arch	Segmentation:20-25 somites	Pharyngula:Prim-5
ZDB-GENE-980526-321	nkx2.5	ZFA:0001306	pharyngeal arch	Segmentation:20-25 somites	Segmentation:20-25 somites
ZDB-GENE-050522-321	nle1	ZFA:0001306	pharyngeal arch	Segmentation:20-25 somites	Pharyngula:Prim-5
ZDB-GENE-030131-9878	noc3l	ZFA:0001306	pharyngeal arch	Segmentation:20-25 somites	Pharyngula:Prim-5
ZDB-GENE-030131-9878	noc3l	ZFA:0000095	pharyngeal arch 3-7 skeleton	Segmentation:20-25 somites	Pharyngula:Prim-5
ZDB-GENE-050522-98	noc4l	ZFA:0000095	pharyngeal arch 3-7 skeleton	Segmentation:20-25 somites	Pharyngula:Prim-5
ZDB-GENE-030131-9691	nop14	ZFA:0000095	pharyngeal arch 3-7 skeleton	Segmentation:20-25 somites	Pharyngula:Prim-5
ZDB-GENE-050309-7	nop2	ZFA:0000095	pharyngeal arch 3-7 skeleton	Segmentation:20-25 somites	Pharyngula:Prim-5
ZDB-GENE-040426-2140	nop58	ZFA:0001306	pharyngeal arch	Segmentation:20-25 somites	Pharyngula:Prim-5
ZDB-GENE-000329-4	notch2	ZFA:0000095	pharyngeal arch 3-7 skeleton	Segmentation:20-25 somites	Pharyngula:Prim-5
ZDB-GENE-021028-1	npm1a	ZFA:0000095	pharyngeal arch 3-7 skeleton	Segmentation:20-25 somites	Pharyngula:Prim-5
ZDB-GENE-050320-50	npm3	ZFA:0000095	pharyngeal arch 3-7 skeleton	Segmentation:20-25 somites	Pharyngula:Prim-5
ZDB-GENE-990415-252	nr2f2	ZFA:0001306	pharyngeal arch	Segmentation:14-19 somites	Segmentation:14-19 somites
ZDB-GENE-990415-252	nr2f2	ZFA:0009165	neural crest cell	Segmentation:10-13 somites	Segmentation:10-13 somites
ZDB-GENE-990415-252	nr2f2	ZFA:0009003	cranial neural crest cell	Segmentation:14-19 somites	Segmentation:14-19 somites
ZDB-GENE-990415-253	nr2f5	ZFA:0001306	pharyngeal arch	Segmentation:14-19 somites	Segmentation:14-19 somites
ZDB-GENE-990415-253	nr2f5	ZFA:0001306	pharyngeal arch	Segmentation:20-25 somites	Pharyngula:Prim-5
ZDB-GENE-990415-253	nr2f5	ZFA:0009003	cranial neural crest cell	Segmentation:14-19 somites	Segmentation:14-19 somites
ZDB-GENE-040718-103	nr4a2b	ZFA:0001194	cranial neural crest	Segmentation:14-19 somites	Segmentation:14-19 somites
ZDB-GENE-030515-6	nrarpa	ZFA:0000045	neural crest	Segmentation:14-19 somites	Segmentation:14-19 somites
ZDB-GENE-040723-8	nrip1a	ZFA:0001306	pharyngeal arch	Segmentation:20-25 somites	Pharyngula:Prim-5
ZDB-GENE-030131-4173	nrip1b	ZFA:0001306	pharyngeal arch	Segmentation:20-25 somites	Pharyngula:Prim-5
ZDB-GENE-030519-2	nrp1a	ZFA:0009003	cranial neural crest cell	Segmentation:14-19 somites	Segmentation:14-19 somites
ZDB-GENE-040611-1	nrp1b	ZFA:0009003	cranial neural crest cell	Segmentation:14-19 somites	Segmentation:14-19 somites
ZDB-GENE-040611-2	nrp2a	ZFA:0009003	cranial neural crest cell	Segmentation:14-19 somites	Segmentation:14-19 somites
ZDB-GENE-040611-3	nrp2b	ZFA:0009003	cranial neural crest cell	Segmentation:14-19 somites	Segmentation:14-19 somites
ZDB-GENE-040611-3	nrp2b	ZFA:0000095	pharyngeal arch 3-7 skeleton	Segmentation:20-25 somites	Pharyngula:Prim-5
ZDB-GENE-040611-3	nrp2b	ZFA:0001613	pharyngeal arch 3-7	Segmentation:14-19 somites	Segmentation:20-25 somites
ZDB-GENE-050522-111	nsmce4a	ZFA:0001306	pharyngeal arch	Segmentation:20-25 somites	Pharyngula:Prim-5
ZDB-GENE-040426-2533	nup43	ZFA:0001306	pharyngeal arch	Segmentation:20-25 somites	Pharyngula:Prim-5
ZDB-GENE-030827-5	nusap1	ZFA:0000045	neural crest	Segmentation:10-13 somites	Segmentation:10-13 somites
ZDB-GENE-030131-1798	optc	ZFA:0001306	pharyngeal arch	Segmentation:20-25 somites	Pharyngula:Prim-5
ZDB-GENE-980526-400	otx1	ZFA:0000095	pharyngeal arch 3-7 skeleton	Segmentation:20-25 somites	Pharyngula:Prim-5
ZDB-GENE-980526-27	otx2a	ZFA:0001306	pharyngeal arch	Segmentation:20-25 somites	Pharyngula:Prim-5
ZDB-GENE-031010-37	ovol1a	ZFA:0000045	neural crest	Segmentation:10-13 somites	Segmentation:10-13 somites
ZDB-GENE-030616-161	pa2g4a	ZFA:0000095	pharyngeal arch 3-7 skeleton	Segmentation:20-25 somites	Pharyngula:Prim-5
ZDB-GENE-031116-67	padi2	ZFA:0000095	pharyngeal arch 3-7 skeleton	Segmentation:14-19 somites	Segmentation:14-19 somites
ZDB-GENE-031006-2	pah	ZFA:0000045	neural crest	Segmentation:14-19 somites	Segmentation:14-19 somites
ZDB-GENE-031006-2	pah	ZFA:0000045	neural crest	Segmentation:20-25 somites	Pharyngula:Prim-5
ZDB-GENE-030131-9762	paics	ZFA:0000045	neural crest	Segmentation:20-25 somites	Pharyngula:Prim-5
ZDB-GENE-030804-26	pald1a	ZFA:0000095	pharyngeal arch 3-7 skeleton	Segmentation:20-25 somites	Pharyngula:Prim-5
ZDB-GENE-010319-35	pard6gb	ZFA:0000095	pharyngeal arch 3-7 skeleton	Segmentation:20-25 somites	Pharyngula:Prim-5
ZDB-GENE-010319-35	pard6gb	ZFA:0001306	pharyngeal arch	Segmentation:20-25 somites	Pharyngula:Prim-5
ZDB-GENE-990415-8	pax2a	ZFA:0001306	pharyngeal arch	Segmentation:14-19 somites	Segmentation:14-19 somites
ZDB-GENE-980526-52	pax3a	ZFA:0000045	neural crest	Segmentation:10-13 somites	Segmentation:10-13 somites
ZDB-GENE-990415-201	pax7a	ZFA:0009003	cranial neural crest cell	Segmentation:14-19 somites	Segmentation:14-19 somites
ZDB-GENE-990415-201	pax7a	ZFA:0000045	neural crest	Segmentation:14-19 somites	Segmentation:14-19 somites
ZDB-GENE-990415-201	pax7a	ZFA:0001194	cranial neural crest	Segmentation:20-25 somites	Segmentation:20-25 somites
ZDB-GENE-980526-399	pax9	ZFA:0001306	pharyngeal arch	Segmentation:20-25 somites	Pharyngula:Prim-5
ZDB-GENE-020731-1	pcdh10a	ZFA:0000045	neural crest	Segmentation:14-19 somites	Segmentation:14-19 somites
ZDB-GENE-020731-1	pcdh10a	ZFA:0000045	neural crest	Segmentation:20-25 somites	Pharyngula:Prim-5
ZDB-GENE-030721-4	pcdh10b	ZFA:0001306	pharyngeal arch	Segmentation:20-25 somites	Pharyngula:Prim-5
ZDB-GENE-080804-1	pcdh18b	ZFA:0001306	pharyngeal arch	Segmentation:10-13 somites	Segmentation:10-13 somites
ZDB-GENE-081104-299	pcdh7b	ZFA:0001306	pharyngeal arch	Segmentation:20-25 somites	Pharyngula:Prim-5
ZDB-GENE-030829-26	pcnt	ZFA:0000095	pharyngeal arch 3-7 skeleton	Segmentation:20-25 somites	Pharyngula:Prim-5
ZDB-GENE-030131-4076	pdcd11	ZFA:0000095	pharyngeal arch 3-7 skeleton	Segmentation:20-25 somites	Pharyngula:Prim-5
ZDB-GENE-030131-4076	pdcd11	ZFA:0001306	pharyngeal arch	Segmentation:20-25 somites	Pharyngula:Prim-5
ZDB-GENE-030918-2	pdgfaa	ZFA:0001306	pharyngeal arch	Segmentation:14-19 somites	Segmentation:14-19 somites
ZDB-GENE-030918-2	pdgfaa	ZFA:0001306	pharyngeal arch	Segmentation:20-25 somites	Pharyngula:Prim-5
ZDB-GENE-131121-332	pdgfbb	ZFA:0001306	pharyngeal arch	Segmentation:20-25 somites	Pharyngula:Prim-5
ZDB-GENE-990415-208	pdgfra	ZFA:0009165	neural crest cell	Segmentation:10-13 somites	Segmentation:10-13 somites
ZDB-GENE-990415-208	pdgfra	ZFA:0009003	cranial neural crest cell	Segmentation:10-13 somites	Segmentation:10-13 somites
ZDB-GENE-990415-208	pdgfra	ZFA:0000045	neural crest	Segmentation:14-19 somites	Segmentation:14-19 somites
ZDB-GENE-990415-208	pdgfra	ZFA:0009003	cranial neural crest cell	Segmentation:14-19 somites	Segmentation:14-19 somites
ZDB-GENE-990415-208	pdgfra	ZFA:0001194	cranial neural crest	Segmentation:14-19 somites	Segmentation:14-19 somites
ZDB-GENE-990415-208	pdgfra	ZFA:0001306	pharyngeal arch	Segmentation:20-25 somites	Pharyngula:Prim-5
ZDB-GENE-990415-208	pdgfra	ZFA:0009165	neural crest cell	Segmentation:14-19 somites	Segmentation:14-19 somites
ZDB-GENE-990415-208	pdgfra	ZFA:0009165	neural crest cell	Segmentation:20-25 somites	Segmentation:20-25 somites
ZDB-GENE-990415-208	pdgfra	ZFA:0001194	cranial neural crest	Segmentation:20-25 somites	Segmentation:20-25 somites
ZDB-GENE-030805-2	pdgfrb	ZFA:0001194	cranial neural crest	Segmentation:14-19 somites	Segmentation:14-19 somites
ZDB-GENE-030805-2	pdgfrb	ZFA:0009165	neural crest cell	Segmentation:20-25 somites	Segmentation:20-25 somites
ZDB-GENE-030805-2	pdgfrb	ZFA:0001194	cranial neural crest	Segmentation:20-25 somites	Segmentation:20-25 somites
ZDB-GENE-040426-908	pdlim5b	ZFA:0000095	pharyngeal arch 3-7 skeleton	Segmentation:20-25 somites	Pharyngula:Prim-5
ZDB-GENE-041210-237	pdzrn4	ZFA:0001306	pharyngeal arch	Segmentation:20-25 somites	Pharyngula:Prim-5
ZDB-GENE-030131-9444	pepd	ZFA:0000045	neural crest	Segmentation:20-25 somites	Pharyngula:Prim-5
ZDB-GENE-990415-206	pes	ZFA:0000095	pharyngeal arch 3-7 skeleton	Segmentation:20-25 somites	Pharyngula:Prim-5
ZDB-GENE-031002-33	pfn1	ZFA:0000095	pharyngeal arch 3-7 skeleton	Segmentation:20-25 somites	Pharyngula:Prim-5
ZDB-GENE-041010-103	phlda1	ZFA:0000045	neural crest	Segmentation:20-25 somites	Pharyngula:Prim-5
ZDB-GENE-030616-267	phlda3	ZFA:0001613	pharyngeal arch 3-7	Segmentation:20-25 somites	Segmentation:20-25 somites
ZDB-GENE-030515-2	pinx1	ZFA:0000095	pharyngeal arch 3-7 skeleton	Segmentation:20-25 somites	Pharyngula:Prim-5
ZDB-GENE-060421-3623	pitx1	ZFA:0000095	pharyngeal arch 3-7 skeleton	Segmentation:14-19 somites	Hatching:Pec-fin
ZDB-GENE-041229-4	pitx3	ZFA:0000095	pharyngeal arch 3-7 skeleton	Segmentation:14-19 somites	Hatching:Pec-fin
ZDB-GENE-041229-4	pitx3	ZFA:0000095	pharyngeal arch 3-7 skeleton	Segmentation:10-13 somites	Segmentation:10-13 somites
ZDB-GENE-060526-345	piwil2	ZFA:0001613	pharyngeal arch 3-7	Segmentation:14-19 somites	Segmentation:14-19 somites
ZDB-GENE-030131-417	pkp1b	ZFA:0001306	pharyngeal arch	Segmentation:20-25 somites	Pharyngula:Prim-5
ZDB-GENE-030616-594	plcb3	ZFA:0001306	pharyngeal arch	Segmentation:14-19 somites	Segmentation:14-19 somites
ZDB-GENE-030616-594	plcb3	ZFA:0001306	pharyngeal arch	Segmentation:20-25 somites	Pharyngula:Prim-5
ZDB-GENE-050327-10	plcxd3	ZFA:0001306	pharyngeal arch	Segmentation:20-25 somites	Pharyngula:Prim-5
ZDB-GENE-030131-4824	plekhg4	ZFA:0001306	pharyngeal arch	Segmentation:20-25 somites	Pharyngula:Prim-5
ZDB-GENE-030131-7425	plpp2b	ZFA:0001306	pharyngeal arch	Segmentation:14-19 somites	Segmentation:14-19 somites
ZDB-GENE-040426-2517	plscr3b	ZFA:0000045	neural crest	Segmentation:20-25 somites	Segmentation:20-25 somites
ZDB-GENE-030131-9818	pmela	ZFA:0000045	neural crest	Segmentation:14-19 somites	Segmentation:14-19 somites
ZDB-GENE-030131-6757	pmp22a	ZFA:0001306	pharyngeal arch	Segmentation:14-19 somites	Segmentation:14-19 somites
ZDB-GENE-030131-6757	pmp22a	ZFA:0001306	pharyngeal arch	Segmentation:20-25 somites	Pharyngula:Prim-5
ZDB-GENE-040625-83	pnp4a	ZFA:0000045	neural crest	Segmentation:14-19 somites	Segmentation:14-19 somites
ZDB-GENE-030131-5286	polr1a	ZFA:0000095	pharyngeal arch 3-7 skeleton	Segmentation:20-25 somites	Pharyngula:Prim-5
ZDB-GENE-040426-1598	polr1b	ZFA:0001306	pharyngeal arch	Segmentation:20-25 somites	Pharyngula:Prim-5
ZDB-GENE-040912-67	polr3gla	ZFA:0000095	pharyngeal arch 3-7 skeleton	Segmentation:20-25 somites	Pharyngula:Prim-5
ZDB-GENE-030114-4	ppan	ZFA:0000095	pharyngeal arch 3-7 skeleton	Segmentation:20-25 somites	Pharyngula:Prim-5
ZDB-GENE-041210-323	ppat	ZFA:0000045	neural crest	Segmentation:20-25 somites	Pharyngula:Prim-5
ZDB-GENE-041210-323	ppat	ZFA:0000095	pharyngeal arch 3-7 skeleton	Segmentation:20-25 somites	Pharyngula:Prim-5
ZDB-GENE-041210-323	ppat	ZFA:0001306	pharyngeal arch	Segmentation:20-25 somites	Pharyngula:Prim-5
ZDB-GENE-041114-172	prdm12b	ZFA:0000045	neural crest	Segmentation:20-25 somites	Pharyngula:Prim-5
ZDB-GENE-030131-2193	prdm1a	ZFA:0000095	pharyngeal arch 3-7 skeleton	Segmentation:20-25 somites	Pharyngula:Prim-5
ZDB-GENE-030131-2193	prdm1a	ZFA:0000095	pharyngeal arch 3-7 skeleton	Segmentation:14-19 somites	Segmentation:14-19 somites
ZDB-GENE-030131-2193	prdm1a	ZFA:0000095	pharyngeal arch 3-7 skeleton	Segmentation:20-25 somites	Segmentation:20-25 somites
ZDB-GENE-030131-2193	prdm1a	ZFA:0001306	pharyngeal arch	Segmentation:14-19 somites	Segmentation:14-19 somites
ZDB-GENE-030131-2193	prdm1a	ZFA:0001194	cranial neural crest	Segmentation:10-13 somites	Segmentation:10-13 somites
ZDB-GENE-030131-2193	prdm1a	ZFA:0001306	pharyngeal arch	Segmentation:20-25 somites	Segmentation:20-25 somites
ZDB-GENE-030131-2193	prdm1a	ZFA:0000095	pharyngeal arch 3-7 skeleton	Segmentation:10-13 somites	Segmentation:10-13 somites
ZDB-GENE-030131-2193	prdm1a	ZFA:0001613	pharyngeal arch 3-7	Segmentation:14-19 somites	Segmentation:14-19 somites
ZDB-GENE-050320-35	prdx1	ZFA:0000045	neural crest	Segmentation:14-19 somites	Segmentation:14-19 somites
ZDB-GENE-050320-35	prdx1	ZFA:0000045	neural crest	Segmentation:20-25 somites	Pharyngula:Prim-5
ZDB-GENE-030131-2152	prickle1b	ZFA:0001306	pharyngeal arch	Segmentation:14-19 somites	Segmentation:14-19 somites
ZDB-GENE-030131-2152	prickle1b	ZFA:0001306	pharyngeal arch	Segmentation:20-25 somites	Pharyngula:Prim-5
ZDB-GENE-030724-6	prickle2b	ZFA:0000095	pharyngeal arch 3-7 skeleton	Segmentation:20-25 somites	Pharyngula:Prim-5
ZDB-GENE-040426-1354	prkcba	ZFA:0000095	pharyngeal arch 3-7 skeleton	Segmentation:20-25 somites	Pharyngula:Prim-5
ZDB-GENE-020905-5	prrx1a	ZFA:0001613	pharyngeal arch 3-7	Segmentation:20-25 somites	Segmentation:20-25 somites
ZDB-GENE-020905-5	prrx1a	ZFA:0000045	neural crest	Segmentation:20-25 somites	Segmentation:20-25 somites
ZDB-GENE-020905-5	prrx1a	ZFA:0000095	pharyngeal arch 3-7 skeleton	Segmentation:20-25 somites	Pharyngula:Prim-5
ZDB-GENE-030131-9796	ptbp1b	ZFA:0000095	pharyngeal arch 3-7 skeleton	Segmentation:20-25 somites	Pharyngula:Prim-5
ZDB-GENE-041102-1	pth2	ZFA:0001306	pharyngeal arch	Segmentation:20-25 somites	Pharyngula:Prim-5
ZDB-GENE-030131-7647	ptmaa	ZFA:0001306	pharyngeal arch	Segmentation:20-25 somites	Segmentation:20-25 somites
ZDB-GENE-040426-1441	ptpn12	ZFA:0000095	pharyngeal arch 3-7 skeleton	Segmentation:20-25 somites	Pharyngula:Prim-5
ZDB-GENE-030909-8	ptpn2b	ZFA:0000095	pharyngeal arch 3-7 skeleton	Segmentation:20-25 somites	Pharyngula:Prim-5
ZDB-GENE-030131-9834	ptprk	ZFA:0000095	pharyngeal arch 3-7 skeleton	Segmentation:20-25 somites	Pharyngula:Prim-5
ZDB-GENE-030722-7	ptprn2l	ZFA:0000095	pharyngeal arch 3-7 skeleton	Segmentation:20-25 somites	Pharyngula:Prim-5
ZDB-GENE-041010-10	pttg1ipb	ZFA:0000045	neural crest	Segmentation:20-25 somites	Pharyngula:Prim-5
ZDB-GENE-021031-3	pwp2h	ZFA:0000095	pharyngeal arch 3-7 skeleton	Segmentation:20-25 somites	Pharyngula:Prim-5
ZDB-GENE-990415-230	qkia	ZFA:0000095	pharyngeal arch 3-7 skeleton	Segmentation:20-25 somites	Pharyngula:Prim-5
ZDB-GENE-030131-9944	quo	ZFA:0000095	pharyngeal arch 3-7 skeleton	Segmentation:20-25 somites	Pharyngula:Prim-5
ZDB-GENE-031006-10	rab32a	ZFA:0000045	neural crest	Segmentation:20-25 somites	Pharyngula:Prim-5
ZDB-GENE-050522-323	rab3ip	ZFA:0001306	pharyngeal arch	Segmentation:20-25 somites	Pharyngula:Prim-5
ZDB-GENE-040426-1352	rab7a	ZFA:0000045	neural crest	Segmentation:20-25 somites	Pharyngula:Prim-5
ZDB-GENE-180906-1	rab7b	ZFA:0000045	neural crest	Segmentation:20-25 somites	Pharyngula:Prim-5
ZDB-GENE-980526-284	raraa	ZFA:0001306	pharyngeal arch	Segmentation:20-25 somites	Pharyngula:Prim-5
ZDB-GENE-980526-72	rarab	ZFA:0001306	pharyngeal arch	Segmentation:14-19 somites	Segmentation:14-19 somites
ZDB-GENE-980526-531	rarga	ZFA:0001306	pharyngeal arch	Segmentation:20-25 somites	Pharyngula:Prim-5
ZDB-GENE-980526-531	rarga	ZFA:0001306	pharyngeal arch	Segmentation:14-19 somites	Segmentation:14-19 somites
ZDB-GENE-070314-1	rargb	ZFA:0001194	cranial neural crest	Segmentation:10-13 somites	Segmentation:10-13 somites
ZDB-GENE-070314-1	rargb	ZFA:0000045	neural crest	Segmentation:10-13 somites	Segmentation:10-13 somites
ZDB-GENE-070314-1	rargb	ZFA:0000045	neural crest	Segmentation:14-19 somites	Segmentation:14-19 somites
ZDB-GENE-070314-1	rargb	ZFA:0001306	pharyngeal arch	Segmentation:14-19 somites	Segmentation:14-19 somites
ZDB-GENE-070314-1	rargb	ZFA:0001306	pharyngeal arch	Segmentation:20-25 somites	Pharyngula:Prim-5
ZDB-GENE-070314-1	rargb	ZFA:0001306	pharyngeal arch	Segmentation:14-19 somites	Segmentation:14-19 somites
ZDB-GENE-050417-384	rasl11a	ZFA:0000045	neural crest	Segmentation:14-19 somites	Segmentation:14-19 somites
ZDB-GENE-050417-384	rasl11a	ZFA:0001306	pharyngeal arch	Segmentation:14-19 somites	Segmentation:14-19 somites
ZDB-GENE-050417-384	rasl11a	ZFA:0001306	pharyngeal arch	Segmentation:20-25 somites	Pharyngula:Prim-5
ZDB-GENE-030131-7591	rbp4l	ZFA:0000045	neural crest	Segmentation:20-25 somites	Pharyngula:Prim-5
ZDB-GENE-020320-1	rbp5	ZFA:0000095	pharyngeal arch 3-7 skeleton	Segmentation:20-25 somites	Pharyngula:Prim-5
ZDB-GENE-040930-11	rcl1	ZFA:0001306	pharyngeal arch	Segmentation:20-25 somites	Pharyngula:Prim-5
ZDB-GENE-070112-2242	rdh10a	ZFA:0001306	pharyngeal arch	Segmentation:20-25 somites	Pharyngula:Prim-5
ZDB-GENE-980526-307	ret	ZFA:0001306	pharyngeal arch	Segmentation:20-25 somites	Segmentation:20-25 somites
ZDB-GENE-020809-3	rfc3	ZFA:0000095	pharyngeal arch 3-7 skeleton	Segmentation:20-25 somites	Pharyngula:Prim-5
ZDB-GENE-030131-561	rgmd	ZFA:0000095	pharyngeal arch 3-7 skeleton	Segmentation:20-25 somites	Pharyngula:Prim-5
ZDB-GENE-030131-5579	rgs14a	ZFA:0000045	neural crest	Segmentation:20-25 somites	Pharyngula:Prim-5
ZDB-GENE-040718-410	rgs2	ZFA:0009003	cranial neural crest cell	Segmentation:14-19 somites	Segmentation:14-19 somites
ZDB-GENE-050417-308	rhoub	ZFA:0001306	pharyngeal arch	Segmentation:20-25 somites	Pharyngula:Prim-5
ZDB-GENE-050417-308	rhoub	ZFA:0000045	neural crest	Segmentation:14-19 somites	Segmentation:14-19 somites
ZDB-GENE-000209-3	robo1	ZFA:0001306	pharyngeal arch	Segmentation:20-25 somites	Pharyngula:Prim-5
ZDB-GENE-040426-977	rpa3	ZFA:0000095	pharyngeal arch 3-7 skeleton	Segmentation:20-25 somites	Pharyngula:Prim-5
ZDB-GENE-050410-16	rpe65b	ZFA:0009165	neural crest cell	Segmentation:20-25 somites	Segmentation:20-25 somites
ZDB-GENE-040426-2501	rpf2	ZFA:0001306	pharyngeal arch	Segmentation:20-25 somites	Pharyngula:Prim-5
ZDB-GENE-030131-970	rpl7l1	ZFA:0000095	pharyngeal arch 3-7 skeleton	Segmentation:20-25 somites	Pharyngula:Prim-5
ZDB-GENE-040426-1852	rps17	ZFA:0000095	pharyngeal arch 3-7 skeleton	Segmentation:20-25 somites	Pharyngula:Prim-5
ZDB-GENE-050417-352	rras2	ZFA:0001306	pharyngeal arch	Segmentation:20-25 somites	Pharyngula:Prim-5
ZDB-GENE-990415-25	rrm2	ZFA:0000095	pharyngeal arch 3-7 skeleton	Segmentation:20-25 somites	Pharyngula:Prim-5
ZDB-GENE-050706-182	rrp12	ZFA:0000095	pharyngeal arch 3-7 skeleton	Segmentation:20-25 somites	Pharyngula:Prim-5
ZDB-GENE-030131-9751	rrp36	ZFA:0000095	pharyngeal arch 3-7 skeleton	Segmentation:20-25 somites	Pharyngula:Prim-5
ZDB-GENE-030131-9345	rrs1	ZFA:0000095	pharyngeal arch 3-7 skeleton	Segmentation:20-25 somites	Pharyngula:Prim-5
ZDB-GENE-030131-9687	rtca	ZFA:0000095	pharyngeal arch 3-7 skeleton	Segmentation:20-25 somites	Pharyngula:Prim-5
ZDB-GENE-040912-64	rtknb	ZFA:0000045	neural crest	Segmentation:14-19 somites	Segmentation:14-19 somites
ZDB-GENE-070314-2	rxraa	ZFA:0000045	neural crest	Segmentation:14-19 somites	Segmentation:14-19 somites
ZDB-GENE-070314-2	rxraa	ZFA:0001194	cranial neural crest	Segmentation:14-19 somites	Segmentation:14-19 somites
ZDB-GENE-980526-36	rxrga	ZFA:0000095	pharyngeal arch 3-7 skeleton	Segmentation:20-25 somites	Pharyngula:Prim-5
ZDB-GENE-980526-36	rxrga	ZFA:0001306	pharyngeal arch	Segmentation:20-25 somites	Pharyngula:Prim-5
ZDB-GENE-020123-2	s1pr2	ZFA:0001306	pharyngeal arch	Segmentation:14-19 somites	Segmentation:14-19 somites
ZDB-GENE-020123-2	s1pr2	ZFA:0001306	pharyngeal arch	Segmentation:20-25 somites	Pharyngula:Prim-5
ZDB-GENE-060328-2	sall4	ZFA:0000095	pharyngeal arch 3-7 skeleton	Segmentation:20-25 somites	Pharyngula:Prim-5
ZDB-GENE-030131-9647	sb:cb100	ZFA:0000095	pharyngeal arch 3-7 skeleton	Segmentation:20-25 somites	Pharyngula:Prim-5
ZDB-GENE-030131-9690	sb:cb166	ZFA:0000045	neural crest	Segmentation:10-13 somites	Segmentation:14-19 somites
ZDB-GENE-030131-9690	sb:cb166	ZFA:0000095	pharyngeal arch 3-7 skeleton	Segmentation:20-25 somites	Pharyngula:Prim-5
ZDB-GENE-030131-9699	sb:cb176	ZFA:0000045	neural crest	Segmentation:14-19 somites	Segmentation:14-19 somites
ZDB-GENE-030131-9699	sb:cb176	ZFA:0000095	pharyngeal arch 3-7 skeleton	Segmentation:20-25 somites	Pharyngula:Prim-5
ZDB-GENE-030131-9720	sb:cb215	ZFA:0000095	pharyngeal arch 3-7 skeleton	Segmentation:20-25 somites	Pharyngula:Prim-5
ZDB-GENE-030131-9731	sb:cb234	ZFA:0000045	neural crest	Segmentation:14-19 somites	Segmentation:14-19 somites
ZDB-GENE-030131-9739	sb:cb247	ZFA:0000045	neural crest	Segmentation:14-19 somites	Segmentation:14-19 somites
ZDB-GENE-030131-9739	sb:cb247	ZFA:0000095	pharyngeal arch 3-7 skeleton	Segmentation:20-25 somites	Pharyngula:Prim-5
ZDB-GENE-030131-9768	sb:cb306	ZFA:0000095	pharyngeal arch 3-7 skeleton	Segmentation:20-25 somites	Pharyngula:Prim-5
ZDB-GENE-030131-9836	sb:cb429	ZFA:0000095	pharyngeal arch 3-7 skeleton	Segmentation:20-25 somites	Pharyngula:Prim-5
ZDB-GENE-030131-9836	sb:cb429	ZFA:0000045	neural crest	Segmentation:20-25 somites	Pharyngula:Prim-5
ZDB-GENE-030131-9900	sb:cb571	ZFA:0000095	pharyngeal arch 3-7 skeleton	Segmentation:20-25 somites	Pharyngula:Prim-5
ZDB-GENE-030521-9	sb:cb597	ZFA:0000095	pharyngeal arch 3-7 skeleton	Segmentation:20-25 somites	Pharyngula:Prim-5
ZDB-GENE-030131-9919	sb:cb631	ZFA:0000095	pharyngeal arch 3-7 skeleton	Segmentation:20-25 somites	Pharyngula:Prim-5
ZDB-GENE-031010-18	sb:cb878	ZFA:0000095	pharyngeal arch 3-7 skeleton	Segmentation:20-25 somites	Pharyngula:Prim-5
ZDB-GENE-051103-1	sb:eu188	ZFA:0000045	neural crest	Segmentation:20-25 somites	Pharyngula:Prim-5
ZDB-GENE-051107-22	sb:eu285	ZFA:0001306	pharyngeal arch	Segmentation:20-25 somites	Pharyngula:Prim-5
ZDB-GENE-060130-40	sb:eu383	ZFA:0000045	neural crest	Segmentation:20-25 somites	Pharyngula:Prim-5
ZDB-GENE-060130-93	sb:eu538	ZFA:0001306	pharyngeal arch	Segmentation:20-25 somites	Pharyngula:Prim-5
ZDB-GENE-060130-93	sb:eu538	ZFA:0001306	pharyngeal arch	Segmentation:14-19 somites	Segmentation:14-19 somites
ZDB-GENE-060130-182	sb:eu824	ZFA:0001306	pharyngeal arch	Segmentation:20-25 somites	Pharyngula:Prim-5
ZDB-GENE-061111-1	sdc4	ZFA:0000045	neural crest	Segmentation:10-13 somites	Segmentation:10-13 somites
ZDB-GENE-061111-1	sdc4	ZFA:0000045	neural crest	Segmentation:20-25 somites	Segmentation:20-25 somites
ZDB-GENE-030131-4163	selenoj	ZFA:0000045	neural crest	Segmentation:20-25 somites	Segmentation:20-25 somites
ZDB-GENE-990715-2	sema3d	ZFA:0001194	cranial neural crest	Segmentation:10-13 somites	Segmentation:10-13 somites
ZDB-GENE-990715-2	sema3d	ZFA:0000045	neural crest	Segmentation:10-13 somites	Segmentation:10-13 somites
ZDB-GENE-990715-2	sema3d	ZFA:0009165	neural crest cell	Segmentation:10-13 somites	Segmentation:10-13 somites
ZDB-GENE-990715-2	sema3d	ZFA:0009003	cranial neural crest cell	Segmentation:14-19 somites	Segmentation:14-19 somites
ZDB-GENE-990715-2	sema3d	ZFA:0000045	neural crest	Segmentation:14-19 somites	Segmentation:14-19 somites
ZDB-GENE-990715-2	sema3d	ZFA:0000095	pharyngeal arch 3-7 skeleton	Segmentation:20-25 somites	Segmentation:20-25 somites
ZDB-GENE-990715-2	sema3d	ZFA:0009165	neural crest cell	Segmentation:14-19 somites	Segmentation:14-19 somites
ZDB-GENE-080303-16	sema4c	ZFA:0001306	pharyngeal arch	Segmentation:20-25 somites	Pharyngula:Prim-5
ZDB-GENE-030131-9187	sept9a	ZFA:0000095	pharyngeal arch 3-7 skeleton	Segmentation:20-25 somites	Pharyngula:Prim-5
ZDB-GENE-990415-93	serpinh1b	ZFA:0000095	pharyngeal arch 3-7 skeleton	Segmentation:20-25 somites	Pharyngula:Prim-5
ZDB-GENE-030131-1067	setd6	ZFA:0000095	pharyngeal arch 3-7 skeleton	Segmentation:20-25 somites	Pharyngula:Prim-5
ZDB-GENE-061013-293	sfrp2	ZFA:0001306	pharyngeal arch	Segmentation:20-25 somites	Pharyngula:Prim-5
ZDB-GENE-061013-293	sfrp2	ZFA:0000045	neural crest	Segmentation:20-25 somites	Pharyngula:Prim-5
ZDB-GENE-030131-6059	shdb	ZFA:0001306	pharyngeal arch	Segmentation:20-25 somites	Pharyngula:Prim-5
ZDB-GENE-980526-166	shha	ZFA:0000045	neural crest	Segmentation:14-19 somites	Segmentation:14-19 somites
ZDB-GENE-980526-41	shhb	ZFA:0001306	pharyngeal arch	Segmentation:20-25 somites	Pharyngula:Prim-5
ZDB-GENE-040724-271	si:busm1-172d23.2	ZFA:0000045	neural crest	Segmentation:20-25 somites	Pharyngula:Prim-5
ZDB-GENE-030429-35	si:ch211-204c21.1	ZFA:0000095	pharyngeal arch 3-7 skeleton	Segmentation:20-25 somites	Pharyngula:Prim-5
ZDB-GENE-050309-234	si:ch211-222e23.2	ZFA:0000045	neural crest	Segmentation:14-19 somites	Segmentation:14-19 somites
ZDB-GENE-050309-234	si:ch211-222e23.2	ZFA:0000045	neural crest	Segmentation:20-25 somites	Pharyngula:Prim-5
ZDB-GENE-091113-57	si:ch211-251f6.7	ZFA:0000095	pharyngeal arch 3-7 skeleton	Segmentation:20-25 somites	Pharyngula:Prim-5
ZDB-GENE-091113-57	si:ch211-251f6.7	ZFA:0000095	pharyngeal arch 3-7 skeleton	Segmentation:14-19 somites	Segmentation:14-19 somites
ZDB-GENE-031010-45	si:ch73-364h19.1	ZFA:0000095	pharyngeal arch 3-7 skeleton	Segmentation:14-19 somites	Segmentation:14-19 somites
ZDB-GENE-031010-45	si:ch73-364h19.1	ZFA:0000095	pharyngeal arch 3-7 skeleton	Segmentation:20-25 somites	Pharyngula:Prim-5
ZDB-GENE-030131-3658	si:dkey-222f8.3	ZFA:0000095	pharyngeal arch 3-7 skeleton	Segmentation:20-25 somites	Pharyngula:Prim-5
ZDB-GENE-050506-102	si:dkey-251i10.2	ZFA:0000045	neural crest	Segmentation:20-25 somites	Pharyngula:Prim-5
ZDB-GENE-030829-14	si:dkey-261h17.1	ZFA:0000095	pharyngeal arch 3-7 skeleton	Segmentation:20-25 somites	Pharyngula:Prim-5
ZDB-GENE-030131-8398	si:dkey-42i9.4	ZFA:0001306	pharyngeal arch	Segmentation:20-25 somites	Pharyngula:Prim-5
ZDB-GENE-010803-1	sim2	ZFA:0001306	pharyngeal arch	Segmentation:20-25 somites	Pharyngula:Prim-5
ZDB-GENE-990715-9	skia	ZFA:0001306	pharyngeal arch	Segmentation:20-25 somites	Pharyngula:Prim-5
ZDB-GENE-050208-63	skida1	ZFA:0000095	pharyngeal arch 3-7 skeleton	Segmentation:20-25 somites	Pharyngula:Prim-5
ZDB-GENE-040625-53	slc12a2	ZFA:0001306	pharyngeal arch	Segmentation:20-25 somites	Pharyngula:Prim-5
ZDB-GENE-030515-5	slc16a1b	ZFA:0000095	pharyngeal arch 3-7 skeleton	Segmentation:20-25 somites	Pharyngula:Prim-5
ZDB-GENE-030131-2159	slc1a3a	ZFA:0000045	neural crest	Segmentation:14-19 somites	Segmentation:14-19 somites
ZDB-GENE-050506-52	slc22a7a	ZFA:0000045	neural crest	Segmentation:20-25 somites	Pharyngula:Prim-5
ZDB-GENE-050417-291	slc24a4a	ZFA:0000045	neural crest	Segmentation:20-25 somites	Pharyngula:Prim-5
ZDB-GENE-050913-138	slc29a1a	ZFA:0001306	pharyngeal arch	Segmentation:20-25 somites	Pharyngula:Prim-5
ZDB-GENE-030829-25	slc2a8	ZFA:0000095	pharyngeal arch 3-7 skeleton	Segmentation:20-25 somites	Pharyngula:Prim-5
ZDB-GENE-030131-9917	slc39a1	ZFA:0000045	neural crest	Segmentation:20-25 somites	Pharyngula:Prim-5
ZDB-GENE-050208-97	slc45a2	ZFA:0000045	neural crest	Segmentation:20-25 somites	Pharyngula:Prim-5
ZDB-GENE-030429-14	slc4a2b	ZFA:0000045	neural crest	Segmentation:14-19 somites	Segmentation:14-19 somites
ZDB-GENE-051023-6	slco2b1	ZFA:0001306	pharyngeal arch	Segmentation:20-25 somites	Pharyngula:Prim-5
ZDB-GENE-030729-30	slirp	ZFA:0000095	pharyngeal arch 3-7 skeleton	Segmentation:20-25 somites	Pharyngula:Prim-5
ZDB-GENE-010306-4	slit3	ZFA:0001306	pharyngeal arch	Segmentation:20-25 somites	Pharyngula:Prim-5
ZDB-GENE-031014-1	smad9	ZFA:0001306	pharyngeal arch	Segmentation:20-25 somites	Pharyngula:Prim-5
ZDB-GENE-040212-1	smtnl	ZFA:0001306	pharyngeal arch	Segmentation:20-25 somites	Pharyngula:Prim-5
ZDB-GENE-990415-255	snai1a	ZFA:0000095	pharyngeal arch 3-7 skeleton	Segmentation:14-19 somites	Segmentation:14-19 somites
ZDB-GENE-990415-255	snai1a	ZFA:0000095	pharyngeal arch 3-7 skeleton	Segmentation:20-25 somites	Pharyngula:Prim-5
ZDB-GENE-980526-514	snai1b	ZFA:0000045	neural crest	Segmentation:10-13 somites	Segmentation:10-13 somites
ZDB-GENE-980526-514	snai1b	ZFA:0001194	cranial neural crest	Segmentation:10-13 somites	Segmentation:10-13 somites
ZDB-GENE-980526-514	snai1b	ZFA:0000045	neural crest	Segmentation:14-19 somites	Segmentation:14-19 somites
ZDB-GENE-980526-514	snai1b	ZFA:0009165	neural crest cell	Segmentation:14-19 somites	Segmentation:14-19 somites
ZDB-GENE-980526-514	snai1b	ZFA:0000045	neural crest	Segmentation:20-25 somites	Segmentation:20-25 somites
ZDB-GENE-030326-6	snai2	ZFA:0000095	pharyngeal arch 3-7 skeleton	Segmentation:20-25 somites	Pharyngula:Prim-5
ZDB-GENE-030326-6	snai2	ZFA:0000045	neural crest	Segmentation:14-19 somites	Segmentation:14-19 somites
ZDB-GENE-030326-6	snai2	ZFA:0000045	neural crest	Segmentation:20-25 somites	Pharyngula:Prim-5
ZDB-GENE-030131-9670	snu13b	ZFA:0000095	pharyngeal arch 3-7 skeleton	Segmentation:20-25 somites	Pharyngula:Prim-5
ZDB-GENE-011207-1	sox10	ZFA:0001194	cranial neural crest	Segmentation:10-13 somites	Segmentation:10-13 somites
ZDB-GENE-011207-1	sox10	ZFA:0000045	neural crest	Segmentation:10-13 somites	Segmentation:10-13 somites
ZDB-GENE-011207-1	sox10	ZFA:0009165	neural crest cell	Segmentation:10-13 somites	Segmentation:10-13 somites
ZDB-GENE-011207-1	sox10	ZFA:0001194	cranial neural crest	Segmentation:14-19 somites	Segmentation:14-19 somites
ZDB-GENE-011207-1	sox10	ZFA:0009165	neural crest cell	Segmentation:14-19 somites	Segmentation:14-19 somites
ZDB-GENE-011207-1	sox10	ZFA:0001306	pharyngeal arch	Segmentation:20-25 somites	Segmentation:20-25 somites
ZDB-GENE-011207-1	sox10	ZFA:0000045	neural crest	Segmentation:14-19 somites	Segmentation:14-19 somites
ZDB-GENE-011207-1	sox10	ZFA:0001306	pharyngeal arch	Segmentation:14-19 somites	Segmentation:14-19 somites
ZDB-GENE-011207-1	sox10	ZFA:0009003	cranial neural crest cell	Segmentation:14-19 somites	Segmentation:14-19 somites
ZDB-GENE-011207-1	sox10	ZFA:0001194	cranial neural crest	Segmentation:20-25 somites	Segmentation:20-25 somites
ZDB-GENE-980526-395	sox11a	ZFA:0000095	pharyngeal arch 3-7 skeleton	Segmentation:20-25 somites	Pharyngula:Prim-5
ZDB-GENE-030131-8290	sox4a	ZFA:0000045	neural crest	Segmentation:14-19 somites	Segmentation:14-19 somites
ZDB-GENE-030131-8290	sox4a	ZFA:0000095	pharyngeal arch 3-7 skeleton	Segmentation:14-19 somites	Segmentation:14-19 somites
ZDB-GENE-030131-8290	sox4a	ZFA:0000095	pharyngeal arch 3-7 skeleton	Segmentation:20-25 somites	Pharyngula:Prim-5
ZDB-GENE-001103-1	sox9a	ZFA:0000045	neural crest	Segmentation:10-13 somites	Segmentation:10-13 somites
ZDB-GENE-001103-2	sox9b	ZFA:0000045	neural crest	Segmentation:10-13 somites	Segmentation:10-13 somites
ZDB-GENE-001103-2	sox9b	ZFA:0001194	cranial neural crest	Segmentation:10-13 somites	Segmentation:10-13 somites
ZDB-GENE-001103-2	sox9b	ZFA:0000045	neural crest	Segmentation:14-19 somites	Segmentation:14-19 somites
ZDB-GENE-001103-2	sox9b	ZFA:0001194	cranial neural crest	Segmentation:14-19 somites	Segmentation:14-19 somites
ZDB-GENE-010803-2	spry4	ZFA:0000095	pharyngeal arch 3-7 skeleton	Segmentation:20-25 somites	Pharyngula:Prim-5
ZDB-GENE-040426-2204	sqstm1	ZFA:0000045	neural crest	Segmentation:14-19 somites	Segmentation:14-19 somites
ZDB-GENE-040426-2204	sqstm1	ZFA:0000045	neural crest	Segmentation:20-25 somites	Pharyngula:Prim-5
ZDB-GENE-050309-174	st3gal4	ZFA:0009165	neural crest cell	Segmentation:14-19 somites	Segmentation:14-19 somites
ZDB-GENE-060322-9	st8sia6	ZFA:0001306	pharyngeal arch	Segmentation:10-13 somites	Segmentation:10-13 somites
ZDB-GENE-041008-14	stc2a	ZFA:0000095	pharyngeal arch 3-7 skeleton	Segmentation:20-25 somites	Pharyngula:Prim-5
ZDB-GENE-041010-92	stk25a	ZFA:0001306	pharyngeal arch	Segmentation:20-25 somites	Pharyngula:Prim-5
ZDB-GENE-041010-92	stk25a	ZFA:0001306	pharyngeal arch	Segmentation:14-19 somites	Segmentation:14-19 somites
ZDB-GENE-031006-14	stmn1a	ZFA:0000095	pharyngeal arch 3-7 skeleton	Segmentation:14-19 somites	Segmentation:14-19 somites
ZDB-GENE-031006-14	stmn1a	ZFA:0000095	pharyngeal arch 3-7 skeleton	Segmentation:20-25 somites	Pharyngula:Prim-5
ZDB-GENE-030729-18	strbp	ZFA:0000095	pharyngeal arch 3-7 skeleton	Segmentation:20-25 somites	Pharyngula:Prim-5
ZDB-GENE-030729-18	strbp	ZFA:0000095	pharyngeal arch 3-7 skeleton	Segmentation:14-19 somites	Segmentation:14-19 somites
ZDB-GENE-030131-9242	sulf1	ZFA:0001613	pharyngeal arch 3-7	Segmentation:20-25 somites	Segmentation:20-25 somites
ZDB-GENE-041010-169	syngr1a	ZFA:0000045	neural crest	Segmentation:14-19 somites	Segmentation:14-19 somites
ZDB-GENE-041010-169	syngr1a	ZFA:0000045	neural crest	Segmentation:20-25 somites	Pharyngula:Prim-5
ZDB-GENE-050417-309	sypl2b	ZFA:0000045	neural crest	Segmentation:14-19 somites	Segmentation:14-19 somites
ZDB-GENE-050417-309	sypl2b	ZFA:0000045	neural crest	Segmentation:20-25 somites	Pharyngula:Prim-5
ZDB-GENE-980526-501	tal1	ZFA:0001306	pharyngeal arch	Segmentation:20-25 somites	Pharyngula:Prim-5
ZDB-GENE-050522-79	tbc1d17	ZFA:0001306	pharyngeal arch	Segmentation:20-25 somites	Pharyngula:Prim-5
ZDB-GENE-040426-1197	tbc1d5	ZFA:0000045	neural crest	Segmentation:20-25 somites	Pharyngula:Prim-5
ZDB-GENE-030805-5	tbx1	ZFA:0001306	pharyngeal arch	Segmentation:10-13 somites	Segmentation:10-13 somites
ZDB-GENE-030805-5	tbx1	ZFA:0001306	pharyngeal arch	Segmentation:14-19 somites	Segmentation:14-19 somites
ZDB-GENE-000427-7	tbx20	ZFA:0000095	pharyngeal arch 3-7 skeleton	Segmentation:20-25 somites	Pharyngula:Prim-5
ZDB-GENE-990726-27	tbx2b	ZFA:0000095	pharyngeal arch 3-7 skeleton	Segmentation:20-25 somites	Pharyngula:Prim-5
ZDB-GENE-051113-88	tcf21	ZFA:0001306	pharyngeal arch	Segmentation:20-25 somites	Segmentation:20-25 somites
ZDB-GENE-980605-30	tcf7l1a	ZFA:0000095	pharyngeal arch 3-7 skeleton	Segmentation:20-25 somites	Pharyngula:Prim-5
ZDB-GENE-050320-36	tcima	ZFA:0001306	pharyngeal arch	Segmentation:14-19 somites	Segmentation:14-19 somites
ZDB-GENE-050320-36	tcima	ZFA:0001306	pharyngeal arch	Segmentation:20-25 somites	Pharyngula:Prim-5
ZDB-GENE-031112-10	tead3a	ZFA:0000095	pharyngeal arch 3-7 skeleton	Segmentation:20-25 somites	Pharyngula:Prim-5
ZDB-GENE-990714-19	tenm3	ZFA:0000095	pharyngeal arch 3-7 skeleton	Segmentation:20-25 somites	Pharyngula:Prim-5
ZDB-GENE-990714-19	tenm3	ZFA:0001306	pharyngeal arch	Segmentation:20-25 somites	Segmentation:20-25 somites
ZDB-GENE-011212-6	tfap2a	ZFA:0000045	neural crest	Segmentation:10-13 somites	Segmentation:10-13 somites
ZDB-GENE-011212-6	tfap2a	ZFA:0001194	cranial neural crest	Segmentation:14-19 somites	Segmentation:14-19 somites
ZDB-GENE-011212-6	tfap2a	ZFA:0000045	neural crest	Segmentation:14-19 somites	Segmentation:14-19 somites
ZDB-GENE-011212-6	tfap2a	ZFA:0009165	neural crest cell	Segmentation:14-19 somites	Segmentation:14-19 somites
ZDB-GENE-011212-6	tfap2a	ZFA:0000095	pharyngeal arch 3-7 skeleton	Segmentation:20-25 somites	Pharyngula:Prim-5
ZDB-GENE-050417-394	tfap2b	ZFA:0001306	pharyngeal arch	Segmentation:20-25 somites	Pharyngula:Prim-5
ZDB-GENE-041210-21	tfec	ZFA:0000045	neural crest	Segmentation:10-13 somites	Segmentation:10-13 somites
ZDB-GENE-041210-21	tfec	ZFA:0009003	cranial neural crest cell	Segmentation:10-13 somites	Segmentation:10-13 somites
ZDB-GENE-041210-21	tfec	ZFA:0000045	neural crest	Segmentation:14-19 somites	Segmentation:14-19 somites
ZDB-GENE-041210-21	tfec	ZFA:0009165	neural crest cell	Segmentation:14-19 somites	Segmentation:14-19 somites
ZDB-GENE-041210-21	tfec	ZFA:0000045	neural crest	Segmentation:20-25 somites	Segmentation:20-25 somites
ZDB-GENE-041210-21	tfec	ZFA:0009165	neural crest cell	Segmentation:20-25 somites	Segmentation:20-25 somites
ZDB-GENE-030723-4	tgfb3	ZFA:0000095	pharyngeal arch 3-7 skeleton	Segmentation:14-19 somites	Segmentation:14-19 somites
ZDB-GENE-030723-4	tgfb3	ZFA:0009165	neural crest cell	Segmentation:14-19 somites	Segmentation:14-19 somites
ZDB-GENE-030723-4	tgfb3	ZFA:0009165	neural crest cell	Segmentation:20-25 somites	Segmentation:20-25 somites
ZDB-GENE-990621-5	th	ZFA:0001306	pharyngeal arch	Segmentation:20-25 somites	Segmentation:20-25 somites
ZDB-GENE-020708-1	thbs1b	ZFA:0001306	pharyngeal arch	Segmentation:20-25 somites	Pharyngula:Prim-5
ZDB-GENE-040718-427	timm10	ZFA:0000095	pharyngeal arch 3-7 skeleton	Segmentation:20-25 somites	Pharyngula:Prim-5
ZDB-GENE-031002-47	tiparp	ZFA:0000095	pharyngeal arch 3-7 skeleton	Segmentation:20-25 somites	Pharyngula:Prim-5
ZDB-GENE-030828-10	tjp3	ZFA:0000095	pharyngeal arch 3-7 skeleton	Segmentation:14-19 somites	Segmentation:14-19 somites
ZDB-GENE-990415-85	tle3b	ZFA:0001306	pharyngeal arch	Segmentation:20-25 somites	Pharyngula:Prim-5
ZDB-GENE-040219-9	tlr4bb	ZFA:0001306	pharyngeal arch	Segmentation:14-19 somites	Segmentation:14-19 somites
ZDB-GENE-040219-9	tlr4bb	ZFA:0001306	pharyngeal arch	Segmentation:20-25 somites	Pharyngula:Prim-5
ZDB-GENE-061027-176	tma7	ZFA:0000095	pharyngeal arch 3-7 skeleton	Segmentation:20-25 somites	Pharyngula:Prim-5
ZDB-GENE-050417-264	tmem243a	ZFA:0000045	neural crest	Segmentation:14-19 somites	Segmentation:14-19 somites
ZDB-GENE-050417-264	tmem243a	ZFA:0000045	neural crest	Segmentation:20-25 somites	Pharyngula:Prim-5
ZDB-GENE-041210-299	tmtc2a	ZFA:0001306	pharyngeal arch	Segmentation:20-25 somites	Pharyngula:Prim-5
ZDB-GENE-980526-104	tncb	ZFA:0001306	pharyngeal arch	Segmentation:20-25 somites	Segmentation:20-25 somites
ZDB-GENE-040426-695	tnfaip8l1	ZFA:0001306	pharyngeal arch	Segmentation:20-25 somites	Pharyngula:Prim-5
ZDB-GENE-010801-1	tnfsf10l	ZFA:0001306	pharyngeal arch	Segmentation:20-25 somites	Pharyngula:Prim-5
ZDB-GENE-040426-2319	tomm40l	ZFA:0001306	pharyngeal arch	Segmentation:20-25 somites	Pharyngula:Prim-5
ZDB-GENE-030819-1	tp63	ZFA:0001306	pharyngeal arch	Segmentation:20-25 somites	Pharyngula:Prim-5
ZDB-GENE-030814-2	tp73	ZFA:0001306	pharyngeal arch	Segmentation:20-25 somites	Pharyngula:Prim-5
ZDB-GENE-030814-2	tp73	ZFA:0001306	pharyngeal arch	Segmentation:10-13 somites	Pharyngula:High-pec
ZDB-GENE-091218-2	tpbgb	ZFA:0001306	pharyngeal arch	Segmentation:20-25 somites	Pharyngula:Prim-5
ZDB-GENE-040308-1	traf4a	ZFA:0000045	neural crest	Segmentation:10-13 somites	Segmentation:10-13 somites
ZDB-GENE-040308-1	traf4a	ZFA:0000095	pharyngeal arch 3-7 skeleton	Segmentation:14-19 somites	Segmentation:14-19 somites
ZDB-GENE-040308-1	traf4a	ZFA:0000045	neural crest	Segmentation:14-19 somites	Segmentation:14-19 somites
ZDB-GENE-040308-1	traf4a	ZFA:0000095	pharyngeal arch 3-7 skeleton	Segmentation:10-13 somites	Segmentation:10-13 somites
ZDB-GENE-060810-40	trmt1	ZFA:0001306	pharyngeal arch	Segmentation:20-25 somites	Pharyngula:Prim-5
ZDB-GENE-030131-6876	trmt2a	ZFA:0000095	pharyngeal arch 3-7 skeleton	Segmentation:20-25 somites	Pharyngula:Prim-5
ZDB-GENE-040718-5	trmt61a	ZFA:0001306	pharyngeal arch	Segmentation:20-25 somites	Pharyngula:Prim-5
ZDB-GENE-030131-4683	tsku	ZFA:0001306	pharyngeal arch	Segmentation:20-25 somites	Pharyngula:Prim-5
ZDB-GENE-040718-248	tspan36	ZFA:0000045	neural crest	Segmentation:14-19 somites	Segmentation:14-19 somites
ZDB-GENE-030102-1	ttc27	ZFA:0001306	pharyngeal arch	Segmentation:20-25 somites	Pharyngula:Prim-5
ZDB-GENE-050320-73	tufm	ZFA:0000095	pharyngeal arch 3-7 skeleton	Segmentation:20-25 somites	Pharyngula:Prim-5
ZDB-GENE-030131-7638	twf2a	ZFA:0001306	pharyngeal arch	Segmentation:20-25 somites	Pharyngula:Prim-5
ZDB-GENE-000210-6	twist1a	ZFA:0009003	cranial neural crest cell	Segmentation:10-13 somites	Segmentation:10-13 somites
ZDB-GENE-000210-6	twist1a	ZFA:0009003	cranial neural crest cell	Segmentation:14-19 somites	Segmentation:14-19 somites
ZDB-GENE-000210-6	twist1a	ZFA:0009003	cranial neural crest cell	Segmentation:20-25 somites	Segmentation:20-25 somites
ZDB-GENE-000210-6	twist1a	ZFA:0000095	pharyngeal arch 3-7 skeleton	Segmentation:20-25 somites	Segmentation:20-25 somites
ZDB-GENE-050417-357	twist1b	ZFA:0001194	cranial neural crest	Segmentation:10-13 somites	Segmentation:10-13 somites
ZDB-GENE-050417-357	twist1b	ZFA:0009165	neural crest cell	Segmentation:14-19 somites	Segmentation:14-19 somites
ZDB-GENE-030327-3	txnrd3	ZFA:0000095	pharyngeal arch 3-7 skeleton	Segmentation:20-25 somites	Pharyngula:Prim-5
ZDB-GENE-040718-249	tyrp1b	ZFA:0009249	melanoblast	Segmentation:20-25 somites	Segmentation:20-25 somites
ZDB-GENE-030521-32	uacab	ZFA:0001306	pharyngeal arch	Segmentation:20-25 somites	Pharyngula:Prim-5
ZDB-GENE-040426-785	umps	ZFA:0000095	pharyngeal arch 3-7 skeleton	Segmentation:20-25 somites	Pharyngula:Prim-5
ZDB-GENE-040426-785	umps	ZFA:0000095	pharyngeal arch 3-7 skeleton	Segmentation:14-19 somites	Segmentation:14-19 somites
ZDB-GENE-080225-38	utp20	ZFA:0001306	pharyngeal arch	Segmentation:20-25 somites	Pharyngula:Prim-5
ZDB-GENE-050417-353	utp23	ZFA:0001306	pharyngeal arch	Segmentation:20-25 somites	Pharyngula:Prim-5
ZDB-GENE-041014-355	vash2	ZFA:0001306	pharyngeal arch	Segmentation:20-25 somites	Pharyngula:Prim-5
ZDB-GENE-070112-1682	vgll4l	ZFA:0000095	pharyngeal arch 3-7 skeleton	Segmentation:20-25 somites	Pharyngula:Prim-5
ZDB-GENE-030131-9830	wdr3	ZFA:0000095	pharyngeal arch 3-7 skeleton	Segmentation:20-25 somites	Pharyngula:Prim-5
ZDB-GENE-040426-1264	wdr46	ZFA:0000095	pharyngeal arch 3-7 skeleton	Segmentation:20-25 somites	Pharyngula:Prim-5
ZDB-GENE-060824-6	wnt2bb	ZFA:0000095	pharyngeal arch 3-7 skeleton	Segmentation:20-25 somites	Segmentation:20-25 somites
ZDB-GENE-060824-6	wnt2bb	ZFA:0000095	pharyngeal arch 3-7 skeleton	Segmentation:14-19 somites	Segmentation:14-19 somites
ZDB-GENE-980526-87	wnt5b	ZFA:0001306	pharyngeal arch	Segmentation:14-19 somites	Segmentation:14-19 somites
ZDB-GENE-980526-87	wnt5b	ZFA:0001306	pharyngeal arch	Segmentation:20-25 somites	Pharyngula:Prim-5
ZDB-GENE-050429-1	wu:fb23h02	ZFA:0000095	pharyngeal arch 3-7 skeleton	Segmentation:20-25 somites	Segmentation:20-25 somites
ZDB-GENE-050429-1	wu:fb23h02	ZFA:0000095	pharyngeal arch 3-7 skeleton	Segmentation:14-19 somites	Segmentation:14-19 somites
ZDB-GENE-011210-2	xbp1	ZFA:0000045	neural crest	Segmentation:14-19 somites	Segmentation:14-19 somites
ZDB-GENE-030425-2	yars1	ZFA:0000095	pharyngeal arch 3-7 skeleton	Segmentation:20-25 somites	Pharyngula:Prim-5
ZDB-GENE-070912-553	zeb2a	ZFA:0000045	neural crest	Segmentation:14-19 somites	Segmentation:14-19 somites
ZDB-GENE-030131-9860	zfp36l1a	ZFA:0000095	pharyngeal arch 3-7 skeleton	Segmentation:20-25 somites	Pharyngula:Prim-5
ZDB-GENE-030131-2391	zfp36l1b	ZFA:0000045	neural crest	Segmentation:14-19 somites	Segmentation:14-19 somites
ZDB-GENE-040927-13	zgc:101858	ZFA:0001306	pharyngeal arch	Segmentation:20-25 somites	Pharyngula:Prim-5
ZDB-GENE-050417-107	zgc:110239	ZFA:0000045	neural crest	Segmentation:14-19 somites	Segmentation:14-19 somites
ZDB-GENE-050417-107	zgc:110239	ZFA:0000045	neural crest	Segmentation:20-25 somites	Pharyngula:Prim-5
ZDB-GENE-050306-20	zgc:113337	ZFA:0000045	neural crest	Segmentation:14-19 somites	Segmentation:14-19 somites
ZDB-GENE-050306-20	zgc:113337	ZFA:0000045	neural crest	Segmentation:20-25 somites	Pharyngula:Prim-5
ZDB-GENE-040426-2099	zgc:56699	ZFA:0000095	pharyngeal arch 3-7 skeleton	Segmentation:20-25 somites	Pharyngula:Prim-5
ZDB-GENE-031030-10	zgc:66479	ZFA:0000095	pharyngeal arch 3-7 skeleton	Segmentation:14-19 somites	Segmentation:14-19 somites
ZDB-GENE-031030-10	zgc:66479	ZFA:0000095	pharyngeal arch 3-7 skeleton	Segmentation:20-25 somites	Pharyngula:Prim-5
ZDB-GENE-040704-21	zgc:91890	ZFA:0001306	pharyngeal arch	Segmentation:20-25 somites	Pharyngula:Prim-5
ZDB-GENE-040704-1	zgc:91968	ZFA:0000045	neural crest	Segmentation:20-25 somites	Pharyngula:Prim-5
ZDB-GENE-040718-470	zgc:92360	ZFA:0001306	pharyngeal arch	Segmentation:20-25 somites	Pharyngula:Prim-5
ZDB-GENE-050913-63	zmat1	ZFA:0000045	neural crest	Segmentation:14-19 somites	Segmentation:14-19 somites
ZDB-GENE-031113-5	znf503	ZFA:0000095	pharyngeal arch 3-7 skeleton	Segmentation:20-25 somites	Pharyngula:Prim-5
ZDB-GENE-010717-1	znf703	ZFA:0000095	pharyngeal arch 3-7 skeleton	Segmentation:20-25 somites	Pharyngula:Prim-5
