# Supplementary material for: miR-133a-3p and miR-338-3p shape neural crest derivatives in zebrafish
Source: Life Sci Alliance. 2026 Apr 17;9(7):e202503431. doi: 10.26508/lsa.202503431 (PMC13090132; doi:10.26508/lsa.202503431)
Supplement: Supplementary file 10 [file LSA-2025-03431_TableS10.xlsx]

## Sheet: S10
Intersection	total elements	genes
miR-133a miR-199-2 miR-338-3p	6	ddx21
		mpv17
		ndufs4
		pdgfbb
		tbx20
		tent5ba
miR-133a miR-199-2	18	atic
		bcam
		coro1ca
		cxcl12b
		fgf20b
		flrt3
		homeza
		ntrk2a
		osr1
		rhoub
		runx3
		sost
		st3gal8
		st8sia6
		syngr1a
		tnfrsf1b
		vgll2a
		wls
miR-133a miR-338-3p	20	arhgef1b
		bgnb
		clstn1
		ctsba
		dct
		foxc1a
		gipc2
		itga9
		naprt
		npr1a
		nrarpa
		s1pr2
		sec13
		skia
		sox4a
		sox9b
		ugdh
		wnt9b
		wwtr1
		zgc:113337
miR-199-2 miR-338-3p	16	cbsb
		fgfr1b
		nrp1b
		ntd5
		sema3ga
		slc35d1a
		smc4
		sox6
		tgfb3
		tgfbr1b
		tle3a
		trmt2a
		uacab
		wif1
		zdhhc8b
		zgc:92360
miR-133a	95	alx4a
		bace2
		btg3
		cilp
		cnbpa
		col1a2
		crabp2a
		dlx1a
		efnb2a
		eif3ja
		erbb2
		fgfrl1a
		fsta
		fzd7a
		gadd45bb
		gbx2
		gjd2b
		gpc1b
		hmga2
		impdh1b
		irx5a
		krt18a.1
		lama5
		lats2
		lpl
		marveld1
		mmp2
		msh2
		msx1b
		msx3
		ncam1a
		nfatc1
		nip7
		nop2
		nr2f1a
		pa2g4a
		pabpc1a
		pax7b
		pax9
		pcnt
		pcsk5b
		pde7a
		pdlim2
		pik3c2a
		pkd1a
		pkd1b
		ppp1caa
		ppp3r1b
		prdm1a
		prdm5
		prickle1a
		prkaa1
		prkcba
		ptbp1b
		qdpra
		rab11a
		rarga
		rbp4l
		rerea
		ret
		rpl7l1
		rrbp1a
		rxraa
		rxrab
		sall4
		scxa
		sdc2
		sec24d
		sec61a1l
		sema3aa
		sept9a
		slc17a9b
		slc25a25a
		slc39a1
		slc4a1b
		slmapb
		snai2
		sox10
		stat3
		sulf2b
		surf4l
		suz12a
		tcf12
		tcf21
		tgfbi
		tgfbr1a
		thbs1b
		timm13
		tp63
		trim69
		trim71
		twist1b
		twist2
		wnt9a
		xbp1
miR-199-2	79	agrn
		alx1
		aqp7
		btbd6b
		cd99l2
		chtf18
		cndp2
		degs1
		dtnbp1a
		dusp4
		fgf24
		foxd3
		fscn1a
		hey1
		hoxb3a
		igfbp5b
		itga5
		klf15
		lamc1
		lmo4a
		meis3
		mmp11b
		mtor
		ncs1a
		nes
		nfe2l3
		nolc1
		notch1b
		npnta
		nr2f5
		ntn1b
		ntn2
		optc
		otx2a
		pard6gb
		pdia5
		pi4kb
		pitx2
		pkp1b
		plekhh1
		plpp2b
		plscr3b
		pola1
		polr1d
		ppargc1a
		ppp3ccb
		prr7
		ptenb
		ptpra
		rab7a
		rarab
		rasgef1ba
		rassf1
		rcc1
		rock2a
		rps6ka3a
		rxrbb
		s100a10b
		selenoh
		sema6dl
		si:ch211-204c21.1
		slc4a2b
		smad2
		soat1
		st3gal4
		syvn1
		tfeb
		th
		tjp1a
		tjp2b
		tktb
		trpm3
		tshz2
		tspan3a
		twist1a
		vaspb
		wdr46
		zgc:66479
		znf503
miR-338-3p	94	adi1
		alcama
		anxa11b
		cdon
		cnp
		col5a1
		dachc
		dachd
		dact3a
		disc1
		edn1
		efna5a
		eif4a2
		etv5a
		etv5b
		fabp7a
		fbl
		gdf6a
		gmnn
		gsc
		hoxb1b
		jag2b
		kita
		meis1a
		mmp14a
		mmp14b
		mpzl2b
		msrb1a
		mycbp2
		myod1
		nkx3-2
		nmd3
		nr1d2b
		nrip1a
		osbpl2b
		pah
		pccb
		pcgf6
		pck1
		pdlim1
		pdlim4
		phb
		pink1
		pknox1.2
		plag1
		plagx
		plcb3
		plin6
		plod1a
		plod2
		polr3gla
		ppm1g
		prrx1a
		pthlha
		ptmaa
		ptprk
		ptx3a
		rab32a
		rab3c
		ran
		rbm19
		rbms3
		rnd3a
		rspo3
		scpep1
		sema3ab
		sema3fb
		sfrp2
		sharpin
		slc16a1b
		snai1b
		sox2
		sox5
		sp7
		strbp
		tbc1d17
		tbx2a
		tcf7
		tead3a
		tenm3
		tgfbr2b
		tmem243a
		tomm40l
		tp53
		tpbgb
		tyrp1a
		ube2ib
		uxs1
		vgll4a
		wsb1
		zbtb16a
		zfhx4
		zgc:110239
		zgc:91968
