# Supplementary material for: miR-133a-3p and miR-338-3p shape neural crest derivatives in zebrafish
Source: Life Sci Alliance. 2026 Apr 17;9(7):e202503431. doi: 10.26508/lsa.202503431 (PMC13090132; doi:10.26508/lsa.202503431)
Supplement: Supplementary file 11 [file LSA-2025-03431_TableS11.xlsx]

## Sheet: S11
	Name	Sequence	Notes
Cloning	g-miR-133a-Fw	CCGgaattcTGCTACAAGACTCGTGGACA	Used in miR-133a overexpression plasmid construction. EcoRI site in italics.
	g-miR-133a-Rv	CCGctcgagTGGGACGCACTGATCTTGTA	Used in miR-133a overexpression plasmid construction.XhoI site in italics.
	g--miR-199-2-Fw	CCGgaattcTGACTTCAATGGTATCTGCTGT	Used in miR-199-2 overexpression plasmid construction. EcoRI site in italics.
	g-miR-199-2-Rv	CCGctcgagTGAGCATTGACACACTTTGGT	Used in miR-199-2 overexpression plasmid construction. XhoI site in italics.
	g-miR-338-3p-Fw	CCGgaattcTCCCTACATAATGATTCTCCGGG	Used in miR-338-3p overexpression plasmid construction. EcoRI site in italics.
	g-miR-338-3p-Rv	CCGctcgagCTGAGAACAAGACAGGGTGG	Used in miR-338-3p overexpression plasmid construction. XhoI site in italics.
	sox9b-3’UTR-1 -Fw	CCGCCGctcgagGAGCACACACACACACACACATACTTG	Used in sox9b reporter assay plasmid construction. XhoI site in italics. Steeman, et al., 2021
	sox9b-3’UTR-1-Rv	CTAGGGctcgagGACGTCACTCCAAATGCAGAA	Used in sox9b reporter assay plasmid construction. XhoI site in italics. Steeman, et al., 2021
	sox9b-3’UTR-2-Fw	CCGCCGctcgagCTTAGCCACGCCCCTGTTAG	Used in sox9b reporter assay plasmid construction. XhoI site in italics. Steeman, et al., 2021
	sox9b-3’UTR-2-Rv	CTAGGGctcgagTGTTGAGGATCTTTCTTTTATTGC	Used in sox9b reporter assay plasmid construction. XhoI site in italics. Steeman, et al., 2021
RT-qPCR	SLO-miR-133a	GTCGTATCCAGTGCAGGGTCCGAGGTATTCGCACTGGATACGACCAGCTG	Stem-loop oligonucleotide for miR-133a reverse transcription
	SLO-miR-199-2	GTCGTATCCAGTGCAGGGTCCGAGGTATTCGCACTGGATACGACAACCAA	Stem-loop oligonucleotide for miR-199-2 reverse transcription
	SLO-miR-338-3p	GTCGTATCCAGTGCAGGGTCCGAGGTATTCGCACTGGATACGACGCAACA	Stem-loop oligonucleotide for miR-338-3p reverse transcription
	q-eef1a1l1-Fw	CTGGAGGCCAGCTCAAACAT	qPCR oligonucleotide for eef1a1l1
	q-eef1a1l1-Rv	ATCAAGAAGAGTAGTACCGCTAGCATTAC	qPCR oligonucleotide for eef1a1l1
	q-rpl13-Fw	TCTGGAGGACTGTAAGAGGTATGC	qPCR oligonucleotide for rpl13
	q-rpl13-Rv	AGACGCACAATCTTGAGAGCAG	qPCR oligonucleotide for rpl13
	SLO-Rv	GTGCAGGGTCCGAGGT	Reverse qPCR oligonucleotide for miRNAs
	miR-133a-Fw	CACGCATTTGGTCCCCTTCA	Forward oligonucleotide specific for miR-133a
	miR-199-2-Fw	GCACGCATACAGTAGTCTGCAC	Forward oligonucleotide specific for miR-199-2
	miR-338-3p-Fw	CACGCATCCAGCATCAGTGATT	Forward oligonucleotide specific for miR-338-3p
	q-sox9b-Fw	AGCTCAGCAAAACACTCGGC	qPCR oligonucleotide for sox9b
	q-sox9b-Rv	CCGTCTGGGCTGGTATTTGT	qPCR oligonucleotide for sox9b
	q-sox10-Fw	CATGCCATGGGAGGAGCACAGCATGTCG	qPCR oligonucleotide for sox10
	q-sox10-Rv	ACGTGGCTGGTACTTGTACT	qPCR oligonucleotide for sox10
	q-runx3-Fw	GTGAAGCCGGATGACCCTCATA	qPCR oligonucleotide for runx3
	q-runx3-Rv	CTGTACTTGTCCAGCGCAAGTC	qPCR oligonucleotide for runx3
	q-mitfa-Fw	CTGGACCATGTGGCAAGTTT	qPCR oligonucleotide for mitfa
	q-mitfa-Rv	TGAGGTTGTGGTTGTCCTTCT	qPCR oligonucleotide for mitfa
	q-dct-Fw	TCTTCCCACCTGTGACCAAT	qPCR oligonucleotide for dct
	q-dct-Rv	ACATAGCCGGTCTGTTGTCC	qPCR oligonucleotide for dct
	q-kita-Fw	GGTTATCCCACTCCTCAGATCAAGT	qPCR oligonucleotide for kita
	q-kita-Rv	AATTGTTCTTGGTGATGTTTAGACGGC	qPCR oligonucleotide for kita
	q-tyrp1a-Fw	GCTCTCATCATCGTCGCCATC	qPCR oligonucleotide for tyrp1a
	q-tyrp1a-Rv	TGGGCGTGTCTTCATCTACAGTG	qPCR oligonucleotide for tyrp1a
	q-tbx5a-Fw	CCTTCGGCCATATCATCTTG	qPCR oligonucleotide for tbx5a
	q-tbx5a-Rv	TTCAGCTGGGTGATCTTGTG	qPCR oligonucleotide for tbx5a
	q-foxd3-Fw	CCGGGAGAAGTTTCCGGCCT	qPCR oligonucleotide for foxd3
	q-foxd3-Rv	TGGGGGTCGAGGGTCCAGTA	qPCR oligonucleotide for foxd3
